# Supplementary material for: Governing digital misinformation: A computational analysis of platform intervention using a three-party evolutionary game model
Source: PLoS One. 2026 Jul 17;21(7):e0351207. doi: 10.1371/journal.pone.0351207 (PMC13379142; doi:10.1371/journal.pone.0351207)
Supplement: S2 Dataset — (ZIP) [file pone.0351207.s002.zip]

Archive with 3 entries (2 files):
- processed data/
- processed data/Figure8-analysis data(Chinese).xlsx
- processed data/Figure9-analysis data(english).xlsx
