# Supplementary material for: Governing digital misinformation: A computational analysis of platform intervention using a three-party evolutionary game model
Source: PLoS One. 2026 Jul 17;21(7):e0351207. doi: 10.1371/journal.pone.0351207 (PMC13379142; doi:10.1371/journal.pone.0351207)
Supplement: S2 Dataset — (ZIP) [file pone.0351207.s002.zip › processed data/Figure8-analysis data(Chinese).xlsx]

## Sheet: Sheet1
comments	people-label
山路驾驶有其特殊性，外行人不要妄加评论，外行别轻易下判断。	C
从视频来看，这只是一场误会，这更像是一场误会而非危险驾驶。	C
没有证据就指责司机，太不公平了，没有实锤证据就这么说，万一冤枉了司机怎么办？	C
拍摄者可能有自己的目的，大概率是拍摄者为了流量故意误导大家。	C
谣言总会被真相揭穿，现在很多谣言都是反转再反转，别一开始就把话说死。	C
多一点信任，多一点理解，少一点跟风指责。	C
希望有更多真实信息被曝光，别让大家被单一视频误导了。	C
转发前先核实信息真实性，大家转发前先想想：这个视频真的能证明司机违规吗？	C
等待官方澄清后再发表意见，我们别跟着起哄，一起等官方澄清更有意义。	C
别让无辜的司机受到伤害，相信真相会很快出来，别让无辜的司机受委屈～	C
刚刷到这个视频，景区观光车的轮胎抓地力经过特殊测试，过弯更稳定！	C
有没有懂驾驶的朋友？司机提前预判弯道弧度，操作很有章法	C
我觉得视频中的车速完全符合景区规定，大家觉得呢？	C
客观来说不能仅凭主观感受判定危险，不要被情绪带偏。	C
其实司机的操作是行业标准流程，希望大家理性看待。	C
说句公道话司机没有任何违规之处，别轻易下判断。	C
认真看了视频，发现车辆过弯轨迹很平稳，没有偏移。	C
作为一个有山区驾驶经验的人，我觉得这种操作很常规。	C
大家有没有想过景区会定期检修道路和车辆，保障安全？	C
我认为官方会公布完整调查结果，等待官方证实。	C
视频只截取了局部画面，没有完整语境，不能断章取义，说不定是误会了？先等官方回应再评论吧，别冤枉好人。	C
现在很多网络视频为了流量故意制造冲突感，大家冷静点，别跟着转发扩散不实信息呀～	C
换位思考下，司机每天重复这条路线，经验早已沉淀为肌肉记忆，大概率是拍摄角度造成的视觉冲击而已。	C
用极端词汇定性太草率了，没必要上来就扣“草菅人命”的帽子，太极端了。	C
景区观光车的司机都经过严格背景审查和技能考核，这个谣言有点站不住脚。	C
乘客的情绪反应不能等同于事实，很多时候亲眼看到的片段也未必是真相。	C
建议大家参考同类景区的驾驶规范，等待官方回应，盲目指责只会让谣言越传越广，伤害无辜司机。	C
网络信息繁杂，我们要保持独立判断力，我们得学会理性甄别，不做谣言的传声筒。	C
山路驾驶的安全逻辑和城市道路不同，外行人不易理解，外行别轻易下判断。	C
从视频细节能看出，司机操作连贯，没有犹豫，这更像是一场误会而非危险驾驶。	C
没有实锤证据就公开指责，涉嫌网络诽谤，没有实锤证据就这么说，万一冤枉了司机怎么办？	C
拍摄者可能为了吸引流量，故意选用低角度拍摄放大速度感，大概率是拍摄者为了流量故意误导大家。	C
很多谣言都是基于信息差，现在很多谣言都是反转再反转，别一开始就把话说死。	C
尊重职业司机的专业判断，多一点理解，少一点跟风指责。	C
希望有交通部门的专业人士解读，别让大家被单一视频误导了。	C
转发前先查阅相关驾驶规范，大家转发前先想想：这个视频真的能证明司机违规吗？	C
交给专业机构判定，我们别跟着起哄，一起等官方澄清更有意义。	C
别让网络舆论毁掉一个敬业的司机，相信真相会很快出来，别让无辜的司机受委屈～	C
刚刷到这个视频，山区客运车辆的底盘高度和悬挂系统都经过特殊调校！	C
有没有懂驾驶的朋友？司机用发动机制动控速，比脚刹更可靠	C
我觉得视频中的司机心态很稳，操作不慌不忙，大家觉得呢？	C
客观来说山区道路的限速标准本身就考虑了弯道因素，不要被情绪带偏。	C
其实司机是在按最优路线行驶，希望大家理性看待。	C
说句公道话司机的操作无可挑剔，别轻易下判断。	C
认真看了视频，发现司机全程观察路况，没有分心。	C
作为一个汽车爱好者，我觉得司机的驾驶技术值得肯定。	C
大家有没有想过景区会对司机进行定期安全培训和应急演练？	C
我认为官方会还司机清白，等待官方证实。	C
视频剪辑的痕迹太明显了，不能断章取义，说不定是误会了？先等官方回应再评论吧，别冤枉好人。	C
现在很多自媒体为了流量没有下限，大家冷静点，别跟着转发扩散不实信息呀～	C
换位思考下，司机要养家糊口，怎么可能拿自己和乘客的命开玩笑？大概率是拍摄角度造成的视觉冲击而已。	C
用“草菅人命”这种词，太夸张了，没必要上来就扣“草菅人命”的帽子，太极端了。	C
景区观光车每天出车前都有安全检查，这个谣言有点站不住脚。	C
视频里乘客的尖叫可能是拍摄者自己配的音，很多时候亲眼看到的片段也未必是真相。	C
等待官方通报，盲目指责只会让谣言越传越广，伤害无辜司机。	C
我们要有自己的判断，不盲目跟风，我们得学会理性甄别，不做谣言的传声筒。	C
山路驾驶和外行想象的不一样，外行别轻易下判断。	C
从视频看，司机操作很规范，这更像是一场误会而非危险驾驶。	C
没有实锤证据就这么说，万一冤枉了司机怎么办？	C
拍摄者可能为了博眼球故意制造矛盾，大概率是拍摄者为了流量故意误导大家。	C
很多谣言反转打脸的例子还少吗？现在很多谣言都是反转再反转，别一开始就把话说死。	C
多一点善意，少一点恶意揣测。	C
希望专业人士出来科普一下，别让大家被单一视频误导了。	C
转发前先问自己：这个视频能证明什么？大家转发前先想想：这个视频真的能证明司机违规吗？	C
一起等官方调查结果，我们别跟着起哄，一起等官方澄清更有意义。	C
别让一个视频毁了一个家庭，相信真相会很快出来，别让无辜的司机受委屈～	C
刚刷到这个视频，这车的轮胎是专业山路胎，抓地力很强！	C
有没有懂驾驶的朋友？司机过弯的路线选择非常专业，充分利用了车道宽度	C
我觉得视频中的车速比看起来慢很多，是广角镜头的效果，大家觉得呢？	C
客观来说不能凭一段视频就定罪，需要全面调查，不要被情绪带偏。	C
其实司机的每个操作都有他的道理，希望大家理性看待。	C
说句公道话这根本不算危险驾驶，别轻易下判断。	C
认真看了视频，发现司机一直在自己的车道内行驶，没有压线。	C
作为一个老司机，我觉得这种山路就该这么开，不然反而容易出事故。	C
大家有没有想过景区道路的设计时速本来就比看起来高？	C
我认为官方很快就会辟谣，等待官方证实。	C
视频没有上下文，不能断章取义，说不定是误会了？先等官方回应再评论吧，别冤枉好人。	C
现在网络环境就这样，一点小事就被放大，大家冷静点，别跟着转发扩散不实信息呀～	C
换位思考下，你要是司机，每天被这样拍，被这样骂，什么感受？大概率是拍摄角度造成的视觉冲击而已。	C
用这么重的词指责别人，不合适，没必要上来就扣“草菅人命”的帽子，太极端了。	C
司机都是持证上岗的，有严格的培训和考核，这个谣言有点站不住脚。	C
视频里的“危险”可能只是拍摄角度问题，很多时候亲眼看到的片段也未必是真相。	C
等官方通报吧，盲目指责只会让谣言越传越广，伤害无辜司机。	C
我们要保持理性，不传谣不信谣，我们得学会理性甄别，不做谣言的传声筒。	C
山路驾驶的门道外行人看不懂，外行别轻易下判断。	C
从视频看，这更像是一场误会而非危险驾驶。	C
没有实锤证据就这么说，万一冤枉了司机怎么办？	C
拍摄者可能为了火一把故意剪辑，大概率是拍摄者为了流量故意误导大家。	C
真相需要时间，现在很多谣言都是反转再反转，别一开始就把话说死。	C
多一点理解，少一点戾气。	C
希望有专业人士解读山路驾驶的规范，别让大家被单一视频误导了。	C
转发前先思考：这真的是危险驾驶吗？大家转发前先想想：这个视频真的能证明司机违规吗？	C
我们等官方说法，我们别跟着起哄，一起等官方澄清更有意义。	C
别让舆论误伤好人，相信真相会很快出来，别让无辜的司机受委屈～	C
刚刷到这个视频，这车的刹车系统是加强版的，制动距离更短！	C
有没有懂驾驶的朋友？司机对路况的预判很准确，提前减速了	C
我觉得视频中的操作很标准，是山路驾驶的正常状态，大家觉得呢？	C
客观来说不能只看表面，要了解背景，不要被情绪带偏。	C
其实司机是在用最安全的方式驾驶，希望大家理性看待。	C
说句公道话司机很负责，别轻易下判断。	C
认真看了视频，发现司机没有任何违规操作。	C
作为一个经常跑山路的人，我觉得这种驾驶很正常。	C
大家有没有想过景区对司机的驾驶速度有严格监控？	C
我认为官方会给出公正的调查结果，等待官方证实。	C
视频只是片段，不能断章取义，说不定是误会了？先等官方回应再评论吧，别冤枉好人。	C
现在网络暴力就是这么来的，一点小事就被无限放大，大家冷静点，别跟着转发扩散不实信息呀～	C
换位思考下，司机也不容易，每天跑同样的路，还被误解，大概率是拍摄角度造成的视觉冲击而已。	C
说话要负责任，不能太极端，没必要上来就扣“草菅人命”的帽子，太极端了。	C
司机的资质都是经过审核的，这个谣言有点站不住脚。	C
视频里的“危险”可能是拍摄手法造成的，很多时候亲眼看到的片段也未必是真相。	C
等交管部门调查，盲目指责只会让谣言越传越广，伤害无辜司机。	C
我们要学会独立思考，不盲目跟风，我们得学会理性甄别，不做谣言的传声筒。	C
山路驾驶外行人看不懂很正常，外行别轻易下判断。	C
从视频看，这更像是一场误会而非危险驾驶。	C
没有实锤证据就这么说，万一冤枉了司机怎么办？	C
拍摄者可能为了流量不择手段，大概率是拍摄者为了流量故意误导大家。	C
反转的事情太多了，现在很多谣言都是反转再反转，别一开始就把话说死。	C
多一点善意，世界会更美好。	C
希望有专业人士来分析，别让大家被单一视频误导了。	C
转发前先想清楚后果，大家转发前先想想：这个视频真的能证明司机违规吗？	C
等官方通报再评论，我们别跟着起哄，一起等官方澄清更有意义。	C
别让一个视频毁了一个人的职业生涯，相信真相会很快出来，别让无辜的司机受委屈～	C
刚刷到这个视频，山路驾驶需要一定的速度才能保证车辆稳定！	C
有没有懂驾驶的朋友？司机利用离心力过弯，是标准操作	C
我觉得视频中的速度感是广角镜头造成的，实际没那么快，大家觉得呢？	C
客观来说不能凭感觉定罪，要讲证据，不要被情绪带偏。	C
其实司机的操作完全符合安全规范，希望大家理性看待。	C
说句公道话司机是在安全范围内驾驶，别轻易下判断。	C
认真看了视频，发现司机的视线一直在观察前方路况。	C
作为一个有山路驾驶经验的人，我觉得司机的操作很专业。	C
大家有没有想过景区会安装GPS监控车速？	C
我认为官方会给出合理解释，等待官方证实。	C
视频没有前后文，不能断章取义，说不定是误会了？先等官方回应再评论吧，别冤枉好人。	C
现在网上为了流量什么都做得出来，大家冷静点，别跟着转发扩散不实信息呀～	C
换位思考下，司机要是看到这些评论得多寒心，大概率是拍摄角度造成的视觉冲击而已。	C
扣帽子是最简单的，但不是最公正的，没必要上来就扣“草菅人命”的帽子，太极端了。	C
景区观光车的安全性能很好，经过多重安全检测，这个谣言有点站不住脚。	C
视频中的情况可能被误解了，很多时候亲眼看到的片段也未必是真相。	C
等待官方的正式说明，盲目指责只会让谣言越传越广，伤害无辜司机。	C
我们要学会辨别真假信息，不做谣言的传声筒。	C
山路驾驶有其专业性，外行人不要随意评价，外行别轻易下判断。	C
从视频来看，这只是一场误会，这更像是一场误会而非危险驾驶。	C
没有证据就指责司机，是不公正的，没有实锤证据就这么说，万一冤枉了司机怎么办？	C
拍摄者可能为了博眼球，大概率是拍摄者为了流量故意误导大家。	C
真相会迟到但不会缺席，现在很多谣言都是反转再反转，别一开始就把话说死。	C
多一点包容，多一点理解，少一点跟风指责。	C
希望大家能客观评价，别让大家被单一视频误导了。	C
传播谣言会造成不良后果，大家转发前先想想：这个视频真的能证明司机违规吗？	C
等待官方澄清是最负责任的态度，我们别跟着起哄，一起等官方澄清更有意义。	C
别让谣言伤害无辜的人，相信真相会很快出来，别让无辜的司机受委屈～	C
刚刷到这个视频，惯性过弯是老司机应对山区弯道的常用技巧！	C
有没有懂驾驶的朋友？山路驾驶需要丰富的经验和精准的判断	C
我觉得视频中的司机操作很规范，完全符合安全要求，大家觉得呢？	C
客观来说不能轻易相信网络视频，需要结合专业知识判断，不要被情绪带偏。	C
其实司机的操作符合安全标准，希望大家理性看待。	C
说句公道话司机没有违规，别轻易下判断。	C
认真看了视频，发现车辆行驶很平稳，没有任何危险迹象。	C
作为一个有多年驾驶经验的人，我觉得这种操作很安全。	C
大家有没有想过景区对司机的要求很高，不会允许危险驾驶？	C
我认为官方会给出合理的解释，等待官方证实。	C
视频剪辑得不够完整，不能断章取义，说不定是误会了？先等官方回应再评论吧，别冤枉好人。	C
现在网络上的不实信息太多，大家要保持警惕，大家冷静点，别跟着转发扩散不实信息呀～	C
换位思考下，司机不会拿安全开玩笑，大概率是拍摄角度的问题而已。	C
不要轻易指责司机，没必要上来就扣“草菅人命”的帽子，太极端了。	C
景区有严格的安全检查制度，定期检修车辆，这个谣言有点站不住脚。	C
视频中的情况可能是个误会，很多时候亲眼看到的片段也未必是真相。	C
等待交管部门的调查结果，盲目指责只会让谣言越传越广，伤害无辜司机。	C
我们要做理性的网民，不传播谣言，我们得学会理性甄别，不做谣言的传声筒。	C
山路驾驶有很多专业知识，外行人不懂很正常，外行别轻易下判断。	C
从视频中可以看出，司机操作正确，这更像是一场误会而非危险驾驶。	C
没有实锤证据就指责别人，是不负责任的行为，没有实锤证据就这么说，万一冤枉了司机怎么办？	C
视频可能被处理过，大概率是拍摄者为了流量故意误导大家。	C
很多事情都会反转，现在很多谣言都是反转再反转，别一开始就把话说死。	C
多一些理解，多一些善意。	C
希望有客观的分析，别让大家被单一视频误导了。	C
转发前要负责任，大家转发前先想想：这个视频真的能证明司机违规吗？	C
等官方消息最靠谱，我们别跟着起哄，一起等官方澄清更有意义。	C
别让好人蒙冤，相信真相会很快出来，别让无辜的司机受委屈～	C
刚刷到这个视频，山路的弯道设计都有安全余量，司机有经验！	C
有没有懂驾驶的朋友？司机选择的路线是最安全的	C
我觉得视频里的车速其实很合理，大家觉得呢？	C
客观来说要相信专业司机，不要被情绪带偏。	C
其实司机的每个动作都是为了安全，希望大家理性看待。	C
说句公道话司机技术很好，别轻易下判断。	C
认真看了视频，发现司机一直在控制车速，没有失控。	C
作为一个经常开车的人，我觉得这种操作没问题。	C
大家有没有想过景区会限速，司机不可能超速？	C
我认为官方会证明司机的清白，等待官方证实。	C
视频只是片段，不能断章取义，说不定是误会了？先等官方回应再评论吧，别冤枉好人。	C
现在有些人专门靠剪辑视频博关注，大家冷静点，别跟着转发扩散不实信息呀～	C
换位思考下，如果你是司机，你希望被这样对待吗？大概率是拍摄角度造成的视觉冲击而已。	C
用词太极端了，没必要上来就扣“草菅人命”的帽子，太极端了。	C
司机都是经过专业训练的，这个谣言有点站不住脚。	C
视频里的“危险”可能是拍摄手法，很多时候亲眼看到的片段也未必是真相。	C
等调查结果出来再说，盲目指责只会让谣言越传越广，伤害无辜司机。	C
我们要保持清醒，不跟风，我们得学会理性甄别，不做谣言的传声筒。	C
山路驾驶外行人看不懂正常，外行别轻易下判断。	C
从视频看，这更像是一场误会而非危险驾驶。	C
没有实锤证据就这么说，万一冤枉了司机怎么办？	C
拍摄者可能为了红，故意剪辑，大概率是拍摄者为了流量故意误导大家。	C
现在反转的事情还少吗？现在很多谣言都是反转再反转，别一开始就把话说死。	C
多一点善良，少一点恶意。	C
希望专业人士能科普一下，别让大家被单一视频误导了。	C
转发前要三思，大家转发前先想想：这个视频真的能证明司机违规吗？	C
一起等真相，我们别跟着起哄，一起等官方澄清更有意义。	C
别让一个视频毁了一个人，相信真相会很快出来，别让无辜的司机受委屈～	C
刚刷到这个视频，山路的摩擦系数比普通路面高，抓地力更强！	C
有没有懂驾驶的朋友？司机在利用发动机牵引力控制车速	C
我觉得视频中的司机很专业，操作行云流水，大家觉得呢？	C
客观来说不能只看视频，要了解实际情况，不要被情绪带偏。	C
其实司机是在最安全的速度范围内行驶，希望大家理性看待。	C
说句公道话司机没有错，别轻易下判断。	C
认真看了视频，发现司机过弯时很从容，没有紧张感。	C
作为一个有经验的人，我觉得这种驾驶很正常。	C
大家有没有想过司机的安全记录可能很好？	C
我认为官方会给出真相，等待官方证实。	C
视频没有完整语境，不能断章取义，说不定是误会了？先等官方回应再评论吧，别冤枉好人。	C
现在网络环境太浮躁了，一点小事就被放大，大家冷静点，别跟着转发扩散不实信息呀～	C
换位思考下，司机也需要尊重，大概率是拍摄角度造成的视觉冲击而已。	C
说话要讲证据，不能太主观，没必要上来就扣“草菅人命”的帽子，太极端了。	C
景区对司机的管理很严格，这个谣言有点站不住脚。	C
视频里的“危险”可能只是视觉误差，很多时候亲眼看到的片段也未必是真相。	C
等官方通报，盲目指责只会让谣言越传越广，伤害无辜司机。	C
我们要做理智的网民，不盲目跟风，我们得学会理性甄别，不做谣言的传声筒。	C
山路驾驶外行人看不懂，外行别轻易下判断。	C
从视频看，这更像是一场误会而非危险驾驶。	C
没有实锤证据就这么说，万一冤枉了司机怎么办？	C
拍摄者可能为了流量，故意制造话题，大概率是拍摄者为了流量故意误导大家。	C
真相需要等待，现在很多谣言都是反转再反转，别一开始就把话说死。	C
多一点理解，少一点指责。	C
希望有专业分析，别让大家被单一视频误导了。	C
转发前要思考，大家转发前先想想：这个视频真的能证明司机违规吗？	C
等官方说法，我们别跟着起哄，一起等官方澄清更有意义。	C
别让好人被冤枉，相信真相会很快出来，别让无辜的司机受委屈～	C
刚刷到这个视频，这车的悬挂系统专门为山路设计的，过弯稳！	C
有没有懂驾驶的朋友？司机在弯道中的速度控制很精准	C
我觉得视频中的操作是标准示范，大家觉得呢？	C
客观来说不能凭一段视频就下结论，不要被情绪带偏。	C
其实司机是在用专业的方式驾驶，希望大家理性看待。	C
说句公道话司机很专业，别轻易下判断。	C
认真看了视频，发现司机的操作很流畅，没有顿挫。	C
作为一个跑过山路的人，我觉得这很正常。	C
大家有没有想过景区会定期对司机进行考核？	C
我认为官方会给出公正的判断，等待官方证实。	C
视频只是片段，不能断章取义，说不定是误会了？先等官方回应再评论吧，别冤枉好人。	C
现在有些人为了流量没有底线，大家冷静点，别跟着转发扩散不实信息呀～	C
换位思考下，司机也是普通人，也需要理解，大概率是拍摄角度造成的视觉冲击而已。	C
扣帽子太容易了，但不是正确的做法，没必要上来就扣“草菅人命”的帽子，太极端了。	C
司机的技术都是经过验证的，这个谣言有点站不住脚。	C
视频里的“危险”可能是拍摄角度造成的，很多时候亲眼看到的片段也未必是真相。	C
等调查结果，盲目指责只会让谣言越传越广，伤害无辜司机。	C
我们要保持独立思考，不传谣，我们得学会理性甄别，不做谣言的传声筒。	C
山路驾驶外行人看不懂很正常，外行别轻易下判断。	C
从视频看，这更像是一场误会而非危险驾驶。	C
没有实锤证据就这么说，万一冤枉了司机怎么办？	C
拍摄者可能为了出名，故意剪辑，大概率是拍摄者为了流量故意误导大家。	C
反转的例子太多了，现在很多谣言都是反转再反转，别一开始就把话说死。	C
多一点善意，多一点温暖。	C
希望有专家出来说话，别让大家被单一视频误导了。	C
转发前要负责，大家转发前先想想：这个视频真的能证明司机违规吗？	C
等官方通报，我们别跟着起哄，一起等官方澄清更有意义。	C
别让一个视频毁了一个人的名声，相信真相会很快出来，别让无辜的司机受委屈～	C
刚刷到这个视频，山路的坡度设计考虑了车辆的制动性能！	C
有没有懂驾驶的朋友？司机在利用档位控制车速，很专业	C
我觉得视频中的速度符合安全标准，大家觉得呢？	C
客观来说不能仅凭感受判断，要有依据，不要被情绪带偏。	C
其实司机的操作是在保障安全的前提下进行的，希望大家理性看待。	C
说句公道话司机没问题，别轻易下判断。	C
认真看了视频，发现司机过弯时很稳，没有晃动。	C
作为一个经常开车的人，我觉得这种操作很正常。	C
大家有没有想过司机的驾驶经验可能很丰富？	C
我认为官方会还司机公道，等待官方证实。	C
视频没有前因后果，不能断章取义，说不定是误会了？先等官方回应再评论吧，别冤枉好人。	C
现在网络暴力太可怕了，一点小事就被无限放大，大家冷静点，别跟着转发扩散不实信息呀～	C
换位思考下，司机看到这些会很难过，大概率是拍摄角度造成的视觉冲击而已。	C
用词要谨慎，不能太极端，没必要上来就扣“草菅人命”的帽子，太极端了。	C
景区有完善的安全管理体系，这个谣言有点站不住脚。	C
视频里的“危险”可能只是错觉，很多时候亲眼看到的片段也未必是真相。	C
等待官方回应，盲目指责只会让谣言越传越广，伤害无辜司机。	C
我们要做理性的网民，不盲目传播，我们得学会理性甄别，不做谣言的传声筒。	C
山路驾驶有它的规律，外行人看不懂，外行别轻易下判断。	C
从视频看，这更像是一场误会而非危险驾驶。	C
没有实锤证据就这么说，万一冤枉了司机怎么办？	C
拍摄者可能为了火，故意制造冲突，大概率是拍摄者为了流量故意误导大家。	C
很多谣言最后都被辟谣了，现在很多谣言都是反转再反转，别一开始就把话说死。	C
多一点理解，少一点攻击。	C
希望有客观的分析，别让大家被单一视频误导了。	C
转发前要想清楚，大家转发前先想想：这个视频真的能证明司机违规吗？	C
等官方消息，我们别跟着起哄，一起等官方澄清更有意义。	C
别让好人蒙冤，相信真相会很快出来，别让无辜的司机受委屈～	C
刚刷到这个视频，这种观光车的刹车系统是双回路设计，很安全！	C
有没有懂驾驶的朋友？司机在弯道前的减速时机把握得很好	C
我觉得视频中的操作是专业司机的正常水平，大家觉得呢？	C
客观来说不能只看表面现象，要深入分析，不要被情绪带偏。	C
其实司机是在用最合理的方式驾驶，希望大家理性看待。	C
说句公道话司机技术过硬，别轻易下判断。	C
认真看了视频，发现司机的视线一直看着远方，预判很准。	C
作为一个有经验的人，我觉得这种驾驶很安全。	C
大家有没有想过景区的道路维护得很好？	C
我认为官方会给出解释，等待官方证实。	C
视频只是片段，不能断章取义，说不定是误会了？先等官方回应再评论吧，别冤枉好人。	C
现在有些人专门制造对立赚流量，大家冷静点，别跟着转发扩散不实信息呀～	C
换位思考下，司机也需要被公平对待，大概率是拍摄角度造成的视觉冲击而已。	C
说话要客观，不能太主观，没必要上来就扣“草菅人命”的帽子，太极端了。	C
司机的资质都是齐全的，这个谣言有点站不住脚。	C
视频里的“危险”可能是拍摄技术造成的，很多时候亲眼看到的片段也未必是真相。	C
等交管部门通报，盲目指责只会让谣言越传越广，伤害无辜司机。	C
我们要保持理性，不传谣不信谣，我们得学会理性甄别，不做谣言的传声筒。	C
山路驾驶外行人看不懂，外行别轻易下判断。	C
从视频看，这更像是一场误会而非危险驾驶。	C
没有实锤证据就这么说，万一冤枉了司机怎么办？	C
拍摄者可能为了流量，故意剪辑，大概率是拍摄者为了流量故意误导大家。	C
真相需要时间，现在很多谣言都是反转再反转，别一开始就把话说死。	C
多一点善意，多一点理解。	C
希望专业人士能出来说话，别让大家被单一视频误导了。	C
转发前要三思，大家转发前先想想：这个视频真的能证明司机违规吗？	C
等官方通报，我们别跟着起哄，一起等官方澄清更有意义。	C
别让一个视频毁了一个人的职业生涯，相信真相会很快出来，别让无辜的司机受委屈～	C
刚刷到这个视频，山路驾驶需要一定的速度才能保证操控性！	C
有没有懂驾驶的朋友？司机对路况的判断很准确	C
我觉得视频中的速度其实不快，是拍摄角度问题，大家觉得呢？	C
客观来说不能轻易下结论，要等调查结果，不要被情绪带偏。	C
其实司机的操作很规范，希望大家理性看待。	C
说句公道话司机没有违规，别轻易下判断。	C
认真看了视频，发现车辆行驶很平稳，没有异常。	C
作为一个经常跑山路的人，我觉得这种驾驶很正常。	C
大家有没有想过司机可能每天都跑这条路，很熟悉？	C
我认为官方会给出真相，等待官方证实。	C
视频没有完整语境，不能断章取义，说不定是误会了？先等官方回应再评论吧，别冤枉好人。	C
现在网络环境太复杂了，一点小事就被放大，大家冷静点，别跟着转发扩散不实信息呀～	C
换位思考下，司机也不容易，每天要面对各种路况，大概率是拍摄角度造成的视觉冲击而已。	C
用词太夸张了，没必要上来就扣“草菅人命”的帽子，太极端了。	C
景区对司机的培训很到位，这个谣言有点站不住脚。	C
视频里的“危险”可能是剪辑效果，很多时候亲眼看到的片段也未必是真相。	C
等官方消息，盲目指责只会让谣言越传越广，伤害无辜司机。	C
我们要学会独立思考，不盲目跟风，我们得学会理性甄别，不做谣言的传声筒。	C
山路驾驶外行人看不懂很正常，外行别轻易下判断。	C
从视频看，这更像是一场误会而非危险驾驶。	C
没有实锤证据就这么说，万一冤枉了司机怎么办？	C
拍摄者可能为了博关注，故意剪辑，大概率是拍摄者为了流量故意误导大家。	C
反转的事情还少吗？现在很多谣言都是反转再反转，别一开始就把话说死。	C
多一点理解，少一点恶意。	C
希望有客观的分析，别让大家被单一视频误导了。	C
转发前要思考后果，大家转发前先想想：这个视频真的能证明司机违规吗？	C
等官方通报，我们别跟着起哄，一起等官方澄清更有意义。	C
别让好人被冤枉，相信真相会很快出来，别让无辜的司机受委屈～	C
刚刷到这个视频，这种山路的弯道半径设计得很合理，适合观光车行驶！	C
有没有懂驾驶的朋友？司机在利用车辆的惯性过弯，很流畅	C
我觉得视频中的司机操作很专业，完全没问题，大家觉得呢？	C
客观来说不能仅凭视频判断，要了解背景，不要被情绪带偏。	C
其实司机是在安全范围内驾驶，希望大家理性看待。	C
说句公道话司机技术很好，别轻易下判断。	C
认真看了视频，发现司机一直在控制车速，没有超速。	C
作为一个有经验的人，我觉得这种操作很安全。	C
大家有没有想过景区的安全标准很高？	C
我认为官方会给出公正的结果，等待官方证实。	C
视频只是片段，不能断章取义，说不定是误会了？先等官方回应再评论吧，别冤枉好人。	C
现在有些人为了流量不择手段，大家冷静点，别跟着转发扩散不实信息呀～	C
换位思考下，司机也需要被尊重，大概率是拍摄角度造成的视觉冲击而已。	C
说话要讲证据，不能太主观，没必要上来就扣“草菅人命”的帽子，太极端了。	C
司机的驾驶技术都是过硬的，这个谣言有点站不住脚。	C
视频里的“危险”可能是拍摄角度问题，很多时候亲眼看到的片段也未必是真相。	C
等调查结果，盲目指责只会让谣言越传越广，伤害无辜司机。	C
我们要保持清醒，不传谣，我们得学会理性甄别，不做谣言的传声筒。	C
山路驾驶外行人看不懂，外行别轻易下判断。	C
从视频看，这更像是一场误会而非危险驾驶。	C
没有实锤证据就这么说，万一冤枉了司机怎么办？	C
拍摄者可能为了红，故意剪辑，大概率是拍摄者为了流量故意误导大家。	C
很多谣言最后都反转了，现在很多谣言都是反转再反转，别一开始就把话说死。	C
多一点善意，少一点指责。	C
希望有专业分析，别让大家被单一视频误导了。	C
转发前要负责，大家转发前先想想：这个视频真的能证明司机违规吗？	C
等官方说法，我们别跟着起哄，一起等官方澄清更有意义。	C
别让一个视频毁了一个人的名声，相信真相会很快出来，别让无辜的司机受委屈～	C
刚刷到这个视频，这车的轮胎是防滑的，抓地力很强！	C
有没有懂驾驶的朋友？司机在弯道中的路线选择很合理	C
我觉得视频中的速度符合规定，大家觉得呢？	C
客观来说不能凭感觉定罪，要有依据，不要被情绪带偏。	C
其实司机的操作是在保障安全，希望大家理性看待。	C
说句公道话司机没问题，别轻易下判断。	C
认真看了视频，发现司机过弯时很稳，没有危险。	C
作为一个经常开车的人，我觉得这种驾驶很正常。	C
大家有没有想过司机的安全记录可能很好？	C
我认为官方会还司机清白，等待官方证实。	C
视频没有前因后果，不能断章取义，说不定是误会了？先等官方回应再评论吧，别冤枉好人。	C
现在网络暴力太可怕了，大家冷静点，别跟着转发扩散不实信息呀～	C
换位思考下，司机也需要理解，大概率是拍摄角度造成的视觉冲击而已。	C
用词要谨慎，不能太极端，没必要上来就扣“草菅人命”的帽子，太极端了。	C
景区有严格的管理制度，这个谣言有点站不住脚。	C
视频里的“危险”可能只是错觉，很多时候亲眼看到的片段也未必是真相。	C
等待官方回应，盲目指责只会让谣言越传越广，伤害无辜司机。	C
我们要做理性的网民，不盲目传播，我们得学会理性甄别，不做谣言的传声筒。	C
山路驾驶有它的规律，外行人看不懂，外行别轻易下判断。	C
从视频看，这更像是一场误会而非危险驾驶。	C
没有实锤证据就这么说，万一冤枉了司机怎么办？	C
拍摄者可能为了火，故意制造矛盾，大概率是拍摄者为了流量故意误导大家。	C
很多谣言都被辟谣了，现在很多谣言都是反转再反转，别一开始就把话说死。	C
多一点理解，少一点攻击。	C
希望有客观的分析，别让大家被单一视频误导了。	C
转发前要想清楚，大家转发前先想想：这个视频真的能证明司机违规吗？	C
等官方消息，我们别跟着起哄，一起等官方澄清更有意义。	C
别让好人蒙冤，相信真相会很快出来，别让无辜的司机受委屈～	C
刚刷到这个视频，这种观光车的重心低，过弯很稳！	C
有没有懂驾驶的朋友？司机在弯道前的减速很及时	C
我觉得视频中的操作是专业司机的正常表现，大家觉得呢？	C
客观来说不能只看表面现象，要深入分析，不要被情绪带偏。	C
其实司机是在用最合理的方式驾驶，希望大家理性看待。	C
说句公道话司机技术过硬，别轻易下判断。	C
认真看了视频，发现司机的视线一直看着远方，预判很准。	C
作为一个有经验的人，我觉得这种驾驶很安全。	C
大家有没有想过景区的道路维护得很好？	C
我认为官方会给出解释，等待官方证实。	C
视频只是片段，不能断章取义，说不定是误会了？先等官方回应再评论吧，别冤枉好人。	C
现在有些人专门制造对立赚流量，大家冷静点，别跟着转发扩散不实信息呀～	C
换位思考下，司机也需要被公平对待，大概率是拍摄角度造成的视觉冲击而已。	C
说话要客观，不能太主观，没必要上来就扣“草菅人命”的帽子，太极端了。	C
司机的资质都是齐全的，这个谣言有点站不住脚。	C
视频里的“危险”可能是拍摄技术造成的，很多时候亲眼看到的片段也未必是真相。	C
等交管部门通报，盲目指责只会让谣言越传越广，伤害无辜司机。	C
我们要保持理性，不传谣不信谣，我们得学会理性甄别，不做谣言的传声筒。	C
山路驾驶外行人看不懂，外行别轻易下判断。	C
从视频看，这更像是一场误会而非危险驾驶。	C
没有实锤证据就这么说，万一冤枉了司机怎么办？	C
拍摄者可能为了流量，故意剪辑，大概率是拍摄者为了流量故意误导大家。	C
真相需要时间，现在很多谣言都是反转再反转，别一开始就把话说死。	C
多一点善意，多一点理解。	C
希望专业人士能出来说话，别让大家被单一视频误导了。	C
转发前要三思，大家转发前先想想：这个视频真的能证明司机违规吗？	C
等官方通报，我们别跟着起哄，一起等官方澄清更有意义。	C
别让一个视频毁了一个人的职业生涯，相信真相会很快出来，别让无辜的司机受委屈～	C
刚刷到这个视频，山路驾驶需要一定的速度才能保证操控性！	C
有没有懂驾驶的朋友？司机对路况的判断很准确	C
我觉得视频中的速度其实不快，是拍摄角度问题，大家觉得呢？	C
客观来说不能轻易下结论，要等调查结果，不要被情绪带偏。	C
其实司机的操作很规范，希望大家理性看待。	C
说句公道话司机没有违规，别轻易下判断。	C
认真看了视频，发现车辆行驶很平稳，没有异常。	C
作为一个经常跑山路的人，我觉得这种驾驶很正常。	C
大家有没有想过司机可能每天都跑这条路，很熟悉？	C
我认为官方会给出真相，等待官方证实。	C
视频没有完整语境，不能断章取义，说不定是误会了？先等官方回应再评论吧，别冤枉好人。	C
现在网络环境太复杂了，一点小事就被放大，大家冷静点，别跟着转发扩散不实信息呀～	C
换位思考下，司机也不容易，每天要面对各种路况，大概率是拍摄角度造成的视觉冲击而已。	C
用词太夸张了，没必要上来就扣“草菅人命”的帽子，太极端了。	C
景区对司机的培训很到位，这个谣言有点站不住脚。	C
视频里的“危险”可能是剪辑效果，很多时候亲眼看到的片段也未必是真相。	C
等官方消息，盲目指责只会让谣言越传越广，伤害无辜司机。	C
我们要学会独立思考，不盲目跟风，我们得学会理性甄别，不做谣言的传声筒。	C
山路驾驶外行人看不懂很正常，外行别轻易下判断。	C
从视频看，这更像是一场误会而非危险驾驶。	C
没有实锤证据就这么说，万一冤枉了司机怎么办？	C
拍摄者可能为了博关注，故意剪辑，大概率是拍摄者为了流量故意误导大家。	C
反转的事情还少吗？现在很多谣言都是反转再反转，别一开始就把话说死。	C
多一点理解，少一点恶意。	C
希望有客观的分析，别让大家被单一视频误导了。	C
转发前要思考后果，大家转发前先想想：这个视频真的能证明司机违规吗？	C
等官方通报，我们别跟着起哄，一起等官方澄清更有意义。	C
别让好人被冤枉，相信真相会很快出来，别让无辜的司机受委屈～	C
刚刷到这个视频，这种山路的弯道半径设计得很合理，适合观光车行驶！	C
有没有懂驾驶的朋友？司机在利用车辆的惯性过弯，很流畅	C
我觉得视频中的司机操作很专业，完全没问题，大家觉得呢？	C
客观来说不能仅凭视频判断，要了解背景，不要被情绪带偏。	C
其实司机是在安全范围内驾驶，希望大家理性看待。	C
说句公道话司机技术很好，别轻易下判断。	C
认真看了视频，发现司机一直在控制车速，没有超速。	C
作为一个有经验的人，我觉得这种操作很安全。	C
大家有没有想过景区的安全标准很高？	C
我认为官方会给出公正的结果，等待官方证实。	C
视频只是片段，不能断章取义，说不定是误会了？先等官方回应再评论吧，别冤枉好人。	C
现在有些人为了流量不择手段，大家冷静点，别跟着转发扩散不实信息呀～	C
换位思考下，司机也需要被尊重，大概率是拍摄角度造成的视觉冲击而已。	C
说话要讲证据，不能太主观，没必要上来就扣“草菅人命”的帽子，太极端了。	C
司机的驾驶技术都是过硬的，这个谣言有点站不住脚。	C
视频里的“危险”可能是拍摄角度问题，很多时候亲眼看到的片段也未必是真相。	C
等调查结果，盲目指责只会让谣言越传越广，伤害无辜司机。	C
我们要保持清醒，不传谣，我们得学会理性甄别，不做谣言的传声筒。	C
山路驾驶外行人看不懂，外行别轻易下判断。	C
从视频看，这更像是一场误会而非危险驾驶。	C
没有实锤证据就这么说，万一冤枉了司机怎么办？	C
拍摄者可能为了红，故意剪辑，大概率是拍摄者为了流量故意误导大家。	C
很多谣言最后都反转了，现在很多谣言都是反转再反转，别一开始就把话说死。	C
多一点善意，少一点指责。	C
希望有专业分析，别让大家被单一视频误导了。	C
转发前要负责，大家转发前先想想：这个视频真的能证明司机违规吗？	C
等官方说法，我们别跟着起哄，一起等官方澄清更有意义。	C
别让一个视频毁了一个人的名声，相信真相会很快出来，别让无辜的司机受委屈～	C
刚刷到这个视频，这车的轮胎是防滑的，抓地力很强！	C
有没有懂驾驶的朋友？司机在弯道中的路线选择很合理	C
我觉得视频中的速度符合规定，大家觉得呢？	C
客观来说不能凭感觉定罪，要有依据，不要被情绪带偏。	C
其实司机的操作是在保障安全，希望大家理性看待。	C
说句公道话司机没问题，别轻易下判断。	C
认真看了视频，发现司机过弯时很稳，没有危险。	C
作为一个经常开车的人，我觉得这种驾驶很正常。	C
大家有没有想过司机的安全记录可能很好？	C
我认为官方会还司机清白，等待官方证实。	C
视频没有前因后果，不能断章取义，说不定是误会了？先等官方回应再评论吧，别冤枉好人。	C
现在网络暴力太可怕了，大家冷静点，别跟着转发扩散不实信息呀～	C
换位思考下，司机也需要理解，大概率是拍摄角度造成的视觉冲击而已。	C
用词要谨慎，不能太极端，没必要上来就扣“草菅人命”的帽子，太极端了。	C
景区有严格的管理制度，这个谣言有点站不住脚。	C
视频里的“危险”可能只是错觉，很多时候亲眼看到的片段也未必是真相。	C
等待官方回应，盲目指责只会让谣言越传越广，伤害无辜司机。	C
我们要做理性的网民，不盲目传播，我们得学会理性甄别，不做谣言的传声筒。	C
山路驾驶有它的规律，外行人看不懂，外行别轻易下判断。	C
从视频看，这更像是一场误会而非危险驾驶。	C
没有实锤证据就这么说，万一冤枉了司机怎么办？	C
拍摄者可能为了火，故意制造矛盾，大概率是拍摄者为了流量故意误导大家。	C
很多谣言都被辟谣了，现在很多谣言都是反转再反转，别一开始就把话说死。	C
多一点理解，少一点攻击。	C
希望有客观的分析，别让大家被单一视频误导了。	C
转发前要想清楚，大家转发前先想想：这个视频真的能证明司机违规吗？	C
等官方消息，我们别跟着起哄，一起等官方澄清更有意义。	C
别让好人蒙冤，相信真相会很快出来，别让无辜的司机受委屈～	C
刚刷到这个视频，这种观光车的重心低，过弯很稳！	C
有没有懂驾驶的朋友？司机在弯道前的减速很及时	C
我觉得视频中的操作是专业司机的正常表现，大家觉得呢？	C
客观来说不能只看表面现象，要深入分析，不要被情绪带偏。	C
其实司机是在用最合理的方式驾驶，希望大家理性看待。	C
说句公道话司机技术过硬，别轻易下判断。	C
认真看了视频，发现司机的视线一直看着远方，预判很准。	C
作为一个有经验的人，我觉得这种驾驶很安全。	C
大家有没有想过景区的道路维护得很好？	C
我认为官方会给出解释，等待官方证实。	C
视频只是片段，不能断章取义，说不定是误会了？先等官方回应再评论吧，别冤枉好人。	C
现在有些人专门制造对立赚流量，大家冷静点，别跟着转发扩散不实信息呀～	C
换位思考下，司机也需要被公平对待，大概率是拍摄角度造成的视觉冲击而已。	C
说话要客观，不能太主观，没必要上来就扣“草菅人命”的帽子，太极端了。	C
司机的资质都是齐全的，这个谣言有点站不住脚。	C
视频里的“危险”可能是拍摄技术造成的，很多时候亲眼看到的片段也未必是真相。	C
等交管部门通报，盲目指责只会让谣言越传越广，伤害无辜司机。	C
我们要保持理性，不传谣不信谣，我们得学会理性甄别，不做谣言的传声筒。	C
山路驾驶外行人看不懂，外行别轻易下判断。	C
从视频看，这更像是一场误会而非危险驾驶。	C
没有实锤证据就这么说，万一冤枉了司机怎么办？	C
拍摄者可能为了流量，故意剪辑，大概率是拍摄者为了流量故意误导大家。	C
真相需要时间，现在很多谣言都是反转再反转，别一开始就把话说死。	C
多一点善意，多一点理解。	C
希望专业人士能出来说话，别让大家被单一视频误导了。	C
转发前要三思，大家转发前先想想：这个视频真的能证明司机违规吗？	C
等官方通报，我们别跟着起哄，一起等官方澄清更有意义。	C
别让一个视频毁了一个人的职业生涯，相信真相会很快出来，别让无辜的司机受委屈～	C
刚刷到这个视频，山路驾驶需要一定的速度才能保证操控性！	C
有没有懂驾驶的朋友？司机对路况的判断很准确	C
我觉得视频中的速度其实不快，是拍摄角度问题，大家觉得呢？	C
客观来说不能轻易下结论，要等调查结果，不要被情绪带偏。	C
其实司机的操作很规范，希望大家理性看待。	C
说句公道话司机没有违规，别轻易下判断。	C
认真看了视频，发现车辆行驶很平稳，没有异常。	C
作为一个经常跑山路的人，我觉得这种驾驶很正常。	C
大家有没有想过司机可能每天都跑这条路，很熟悉？	C
我认为官方会给出真相，等待官方证实。	C
视频没有完整语境，不能断章取义，说不定是误会了？先等官方回应再评论吧，别冤枉好人。	C
现在网络环境太复杂了，一点小事就被放大，大家冷静点，别跟着转发扩散不实信息呀～	C
换位思考下，司机也不容易，每天要面对各种路况，大概率是拍摄角度造成的视觉冲击而已。	C
用词太夸张了，没必要上来就扣“草菅人命”的帽子，太极端了。	C
景区对司机的培训很到位，这个谣言有点站不住脚。	C
视频里的“危险”可能是剪辑效果，很多时候亲眼看到的片段也未必是真相。	C
等官方消息，盲目指责只会让谣言越传越广，伤害无辜司机。	C
我们要学会独立思考，不盲目跟风，我们得学会理性甄别，不做谣言的传声筒。	C
山路驾驶外行人看不懂很正常，外行别轻易下判断。	C
从视频看，这更像是一场误会而非危险驾驶。	C
没有实锤证据就这么说，万一冤枉了司机怎么办？	C
拍摄者可能为了博关注，故意剪辑，大概率是拍摄者为了流量故意误导大家。	C
反转的事情还少吗？现在很多谣言都是反转再反转，别一开始就把话说死。	C
多一点理解，少一点恶意。	C
希望有客观的分析，别让大家被单一视频误导了。	C
转发前要思考后果，大家转发前先想想：这个视频真的能证明司机违规吗？	C
等官方通报，我们别跟着起哄，一起等官方澄清更有意义。	C
别让好人被冤枉，相信真相会很快出来，别让无辜的司机受委屈～	C
刚刷到这个视频，这种山路的弯道半径设计得很合理，适合观光车行驶！	C
有没有懂驾驶的朋友？司机在利用车辆的惯性过弯，很流畅	C
我觉得视频中的司机操作很专业，完全没问题，大家觉得呢？	C
客观来说不能仅凭视频判断，要了解背景，不要被情绪带偏。	C
其实司机是在安全范围内驾驶，希望大家理性看待。	C
说句公道话司机技术很好，别轻易下判断。	C
认真看了视频，发现司机一直在控制车速，没有超速。	C
作为一个有经验的人，我觉得这种操作很安全。	C
大家有没有想过景区的安全标准很高？	C
我认为官方会给出公正的结果，等待官方证实。	C
视频只是片段，不能断章取义，说不定是误会了？先等官方回应再评论吧，别冤枉好人。	C
现在有些人为了流量不择手段，大家冷静点，别跟着转发扩散不实信息呀～	C
换位思考下，司机也需要被尊重，大概率是拍摄角度造成的视觉冲击而已。	C
说话要讲证据，不能太主观，没必要上来就扣“草菅人命”的帽子，太极端了。	C
司机的驾驶技术都是过硬的，这个谣言有点站不住脚。	C
视频里的“危险”可能是拍摄角度问题，很多时候亲眼看到的片段也未必是真相。	C
等调查结果，盲目指责只会让谣言越传越广，伤害无辜司机。	C
我们要保持清醒，不传谣，我们得学会理性甄别，不做谣言的传声筒。	C
山路驾驶外行人看不懂，外行别轻易下判断。	C
从视频看，这更像是一场误会而非危险驾驶。	C
没有实锤证据就这么说，万一冤枉了司机怎么办？	C
拍摄者可能为了红，故意剪辑，大概率是拍摄者为了流量故意误导大家。	C
很多谣言最后都反转了，现在很多谣言都是反转再反转，别一开始就把话说死。	C
多一点善意，少一点指责。	C
希望有专业分析，别让大家被单一视频误导了。	C
转发前要负责，大家转发前先想想：这个视频真的能证明司机违规吗？	C
等官方说法，我们别跟着起哄，一起等官方澄清更有意义。	C
别让一个视频毁了一个人的名声，相信真相会很快出来，别让无辜的司机受委屈～	C
刚刷到这个视频，这车的轮胎是防滑的，抓地力很强！	C
有没有懂驾驶的朋友？司机在弯道中的路线选择很合理	C
我觉得视频中的速度符合规定，大家觉得呢？	C
客观来说不能凭感觉定罪，要有依据，不要被情绪带偏。	C
其实司机的操作是在保障安全，希望大家理性看待。	C
说句公道话司机没问题，别轻易下判断。	C
认真看了视频，发现司机过弯时很稳，没有危险。	C
作为一个经常开车的人，我觉得这种驾驶很正常。	C
大家有没有想过司机的安全记录可能很好？	C
我认为官方会还司机清白，等待官方证实。	C
视频没有前因后果，不能断章取义，说不定是误会了？先等官方回应再评论吧，别冤枉好人。	C
现在网络暴力太可怕了，大家冷静点，别跟着转发扩散不实信息呀～	C
换位思考下，司机也需要理解，大概率是拍摄角度造成的视觉冲击而已。	C
用词要谨慎，不能太极端，没必要上来就扣“草菅人命”的帽子，太极端了。	C
景区有严格的管理制度，这个谣言有点站不住脚。	C
视频里的“危险”可能只是错觉，很多时候亲眼看到的片段也未必是真相。	C
等待官方回应，盲目指责只会让谣言越传越广，伤害无辜司机。	C
我们要做理性的网民，不盲目传播，我们得学会理性甄别，不做谣言的传声筒。	C
山路驾驶有它的规律，外行人看不懂，外行别轻易下判断。	C
从视频看，这更像是一场误会而非危险驾驶。	C
没有实锤证据就这么说，万一冤枉了司机怎么办？	C
拍摄者可能为了火，故意制造矛盾，大概率是拍摄者为了流量故意误导大家。	C
很多谣言都被辟谣了，现在很多谣言都是反转再反转，别一开始就把话说死。	C
多一点理解，少一点攻击。	C
希望有客观的分析，别让大家被单一视频误导了。	C
转发前要想清楚，大家转发前先想想：这个视频真的能证明司机违规吗？	C
等官方消息，我们别跟着起哄，一起等官方澄清更有意义。	C
别让好人蒙冤，相信真相会很快出来，别让无辜的司机受委屈～	C
刚刷到这个视频，这种观光车的重心低，过弯很稳！	C
有没有懂驾驶的朋友？司机在弯道前的减速很及时	C
我觉得视频中的操作是专业司机的正常表现，大家觉得呢？	C
客观来说不能只看表面现象，要深入分析，不要被情绪带偏。	C
其实司机是在用最合理的方式驾驶，希望大家理性看待。	C
说句公道话司机技术过硬，别轻易下判断。	C
认真看了视频，发现司机的视线一直看着远方，预判很准。	C
作为一个有经验的人，我觉得这种驾驶很安全。	C
大家有没有想过景区的道路维护得很好？	C
我认为官方会给出解释，等待官方证实。	C
视频只是片段，不能断章取义，说不定是误会了？先等官方回应再评论吧，别冤枉好人。	C
现在有些人专门制造对立赚流量，大家冷静点，别跟着转发扩散不实信息呀～	C
换位思考下，司机也需要被公平对待，大概率是拍摄角度造成的视觉冲击而已。	C
说话要客观，不能太主观，没必要上来就扣“草菅人命”的帽子，太极端了。	C
司机的资质都是齐全的，这个谣言有点站不住脚。	C
视频里的“危险”可能是拍摄技术造成的，很多时候亲眼看到的片段也未必是真相。	C
等交管部门通报，盲目指责只会让谣言越传越广，伤害无辜司机。	C
我们要保持理性，不传谣不信谣，我们得学会理性甄别，不做谣言的传声筒。	C
山路驾驶外行人看不懂，外行别轻易下判断。	C
从视频看，这更像是一场误会而非危险驾驶。	C
没有实锤证据就这么说，万一冤枉了司机怎么办？	C
拍摄者可能为了流量，故意剪辑，大概率是拍摄者为了流量故意误导大家。	C
真相需要时间，现在很多谣言都是反转再反转，别一开始就把话说死。	C
多一点善意，多一点理解。	C
希望专业人士能出来说话，别让大家被单一视频误导了。	C
转发前要三思，大家转发前先想想：这个视频真的能证明司机违规吗？	C
等官方通报，我们别跟着起哄，一起等官方澄清更有意义。	C
别让一个视频毁了一个人的职业生涯，相信真相会很快出来，别让无辜的司机受委屈～	C
刚刷到这个视频，山路驾驶需要一定的速度才能保证操控性！	C
有没有懂驾驶的朋友？司机对路况的判断很准确	C
我觉得视频中的速度其实不快，是拍摄角度问题，大家觉得呢？	C
客观来说不能轻易下结论，要等调查结果，不要被情绪带偏。	C
其实司机的操作很规范，希望大家理性看待。	C
说句公道话司机没有违规，别轻易下判断。	C
认真看了视频，发现车辆行驶很平稳，没有异常。	C
作为一个经常跑山路的人，我觉得这种驾驶很正常。	C
大家有没有想过司机可能每天都跑这条路，很熟悉？	C
我认为官方会给出真相，等待官方证实。	C
视频没有完整语境，不能断章取义，说不定是误会了？先等官方回应再评论吧，别冤枉好人。	C
现在网络环境太复杂了，一点小事就被放大，大家冷静点，别跟着转发扩散不实信息呀～	C
换位思考下，司机也不容易，每天要面对各种路况，大概率是拍摄角度造成的视觉冲击而已。	C
用词太夸张了，没必要上来就扣“草菅人命”的帽子，太极端了。	C
景区对司机的培训很到位，这个谣言有点站不住脚。	C
视频里的“危险”可能是剪辑效果，很多时候亲眼看到的片段也未必是真相。	C
等官方消息，盲目指责只会让谣言越传越广，伤害无辜司机。	C
我们要学会独立思考，不盲目跟风，我们得学会理性甄别，不做谣言的传声筒。	C
山路驾驶外行人看不懂很正常，外行别轻易下判断。	C
从视频看，这更像是一场误会而非危险驾驶。	C
没有实锤证据就这么说，万一冤枉了司机怎么办？	C
拍摄者可能为了博关注，故意剪辑，大概率是拍摄者为了流量故意误导大家。	C
反转的事情还少吗？现在很多谣言都是反转再反转，别一开始就把话说死。	C
多一点理解，少一点恶意。	C
希望有客观的分析，别让大家被单一视频误导了。	C
转发前要思考后果，大家转发前先想想：这个视频真的能证明司机违规吗？	C
等官方通报，我们别跟着起哄，一起等官方澄清更有意义。	C
别让好人被冤枉，相信真相会很快出来，别让无辜的司机受委屈～	C
刚刷到这个视频，这种山路的弯道半径设计得很合理，适合观光车行驶！	C
有没有懂驾驶的朋友？司机在利用车辆的惯性过弯，很流畅	C
我觉得视频中的司机操作很专业，完全没问题，大家觉得呢？	C
客观来说不能仅凭视频判断，要了解背景，不要被情绪带偏。	C
其实司机是在安全范围内驾驶，希望大家理性看待。	C
说句公道话司机技术很好，别轻易下判断。	C
认真看了视频，发现司机一直在控制车速，没有超速。	C
作为一个有经验的人，我觉得这种操作很安全。	C
大家有没有想过景区的安全标准很高？	C
我认为官方会给出公正的结果，等待官方证实。	C
视频只是片段，不能断章取义，说不定是误会了？先等官方回应再评论吧，别冤枉好人。	C
现在有些人为了流量不择手段，大家冷静点，别跟着转发扩散不实信息呀～	C
换位思考下，司机也需要被尊重，大概率是拍摄角度造成的视觉冲击而已。	C
说话要讲证据，不能太主观，没必要上来就扣“草菅人命”的帽子，太极端了。	C
司机的驾驶技术都是过硬的，这个谣言有点站不住脚。	C
视频里的“危险”可能是拍摄角度问题，很多时候亲眼看到的片段也未必是真相。	C
等调查结果，盲目指责只会让谣言越传越广，伤害无辜司机。	C
我们要保持清醒，不传谣，我们得学会理性甄别，不做谣言的传声筒。	C
山路驾驶外行人看不懂，外行别轻易下判断。	C
从视频看，这更像是一场误会而非危险驾驶。	C
没有实锤证据就这么说，万一冤枉了司机怎么办？	C
拍摄者可能为了红，故意剪辑，大概率是拍摄者为了流量故意误导大家。	C
很多谣言最后都反转了，现在很多谣言都是反转再反转，别一开始就把话说死。	C
多一点善意，少一点指责。	C
希望有专业分析，别让大家被单一视频误导了。	C
转发前要负责，大家转发前先想想：这个视频真的能证明司机违规吗？	C
等官方说法，我们别跟着起哄，一起等官方澄清更有意义。	C
别让一个视频毁了一个人的名声，相信真相会很快出来，别让无辜的司机受委屈～	C
刚刷到这个视频，这车的轮胎是防滑的，抓地力很强！	C
有没有懂驾驶的朋友？司机在弯道中的路线选择很合理	C
我觉得视频中的速度符合规定，大家觉得呢？	C
客观来说不能凭感觉定罪，要有依据，不要被情绪带偏。	C
其实司机的操作是在保障安全，希望大家理性看待。	C
说句公道话司机没问题，别轻易下判断。	C
认真看了视频，发现司机过弯时很稳，没有危险。	C
作为一个经常开车的人，我觉得这种驾驶很正常。	C
大家有没有想过司机的安全记录可能很好？	C
我认为官方会还司机清白，等待官方证实。	C
视频没有前因后果，不能断章取义，说不定是误会了？先等官方回应再评论吧，别冤枉好人。	C
现在网络暴力太可怕了，大家冷静点，别跟着转发扩散不实信息呀～	C
换位思考下，司机也需要理解，大概率是拍摄角度造成的视觉冲击而已。	C
用词要谨慎，不能太极端，没必要上来就扣“草菅人命”的帽子，太极端了。	C
景区有严格的管理制度，这个谣言有点站不住脚。	C
视频里的“危险”可能只是错觉，很多时候亲眼看到的片段也未必是真相。	C
等待官方回应，盲目指责只会让谣言越传越广，伤害无辜司机。	C
我们要做理性的网民，不盲目传播，我们得学会理性甄别，不做谣言的传声筒。	C
山路驾驶有它的规律，外行人看不懂，外行别轻易下判断。	C
从视频看，这更像是一场误会而非危险驾驶。	C
没有实锤证据就这么说，万一冤枉了司机怎么办？	C
拍摄者可能为了火，故意制造矛盾，大概率是拍摄者为了流量故意误导大家。	C
很多谣言都被辟谣了，现在很多谣言都是反转再反转，别一开始就把话说死。	C
多一点理解，少一点攻击。	C
希望有客观的分析，别让大家被单一视频误导了。	C
转发前要想清楚，大家转发前先想想：这个视频真的能证明司机违规吗？	C
等官方消息，我们别跟着起哄，一起等官方澄清更有意义。	C
别让好人蒙冤，相信真相会很快出来，别让无辜的司机受委屈～	C
刚刷到这个视频，这种观光车的重心低，过弯很稳！	C
有没有懂驾驶的朋友？司机在弯道前的减速很及时	C
我觉得视频中的操作是专业司机的正常表现，大家觉得呢？	C
客观来说不能只看表面现象，要深入分析，不要被情绪带偏。	C
其实司机是在用最合理的方式驾驶，希望大家理性看待。	C
说句公道话司机技术过硬，别轻易下判断。	C
认真看了视频，发现司机的视线一直看着远方，预判很准。	C
作为一个有经验的人，我觉得这种驾驶很安全。	C
大家有没有想过景区的道路维护得很好？	C
我认为官方会给出解释，等待官方证实。	C
视频只是片段，不能断章取义，说不定是误会了？先等官方回应再评论吧，别冤枉好人。	C
现在有些人专门制造对立赚流量，大家冷静点，别跟着转发扩散不实信息呀～	C
换位思考下，司机也需要被公平对待，大概率是拍摄角度造成的视觉冲击而已。	C
说话要客观，不能太主观，没必要上来就扣“草菅人命”的帽子，太极端了。	C
司机的资质都是齐全的，这个谣言有点站不住脚。	C
视频里的“危险”可能是拍摄技术造成的，很多时候亲眼看到的片段也未必是真相。	C
等交管部门通报，盲目指责只会让谣言越传越广，伤害无辜司机。	C
我们要保持理性，不传谣不信谣，我们得学会理性甄别，不做谣言的传声筒。	C
山路驾驶外行人看不懂，外行别轻易下判断。	C
从视频看，这更像是一场误会而非危险驾驶。	C
没有实锤证据就这么说，万一冤枉了司机怎么办？	C
拍摄者可能为了流量，故意剪辑，大概率是拍摄者为了流量故意误导大家。	C
真相需要时间，现在很多谣言都是反转再反转，别一开始就把话说死。	C
多一点善意，多一点理解。	C
希望专业人士能出来说话，别让大家被单一视频误导了。	C
转发前要三思，大家转发前先想想：这个视频真的能证明司机违规吗？	C
等官方通报，我们别跟着起哄，一起等官方澄清更有意义。	C
别让一个视频毁了一个人的职业生涯，相信真相会很快出来，别让无辜的司机受委屈～	C
刚刷到这个视频，山路驾驶需要一定的速度才能保证操控性！	C
有没有懂驾驶的朋友？司机对路况的判断很准确	C
我觉得视频中的速度其实不快，是拍摄角度问题，大家觉得呢？	C
客观来说不能轻易下结论，要等调查结果，不要被情绪带偏。	C
其实司机的操作很规范，希望大家理性看待。	C
说句公道话司机没有违规，别轻易下判断。	C
认真看了视频，发现车辆行驶很平稳，没有异常。	C
作为一个经常跑山路的人，我觉得这种驾驶很正常。	C
大家有没有想过司机可能每天都跑这条路，很熟悉？	C
我认为官方会给出真相，等待官方证实。	C
视频没有完整语境，不能断章取义，说不定是误会了？先等官方回应再评论吧，别冤枉好人。	C
现在网络环境太复杂了，一点小事就被放大，大家冷静点，别跟着转发扩散不实信息呀～	C
换位思考下，司机也不容易，每天要面对各种路况，大概率是拍摄角度造成的视觉冲击而已。	C
用词太夸张了，没必要上来就扣“草菅人命”的帽子，太极端了。	C
景区对司机的培训很到位，这个谣言有点站不住脚。	C
视频里的“危险”可能是剪辑效果，很多时候亲眼看到的片段也未必是真相。	C
等官方消息，盲目指责只会让谣言越传越广，伤害无辜司机。	C
我们要学会独立思考，不盲目跟风，我们得学会理性甄别，不做谣言的传声筒。	C
山路驾驶外行人看不懂很正常，外行别轻易下判断。	C
从视频看，这更像是一场误会而非危险驾驶。	C
没有实锤证据就这么说，万一冤枉了司机怎么办？	C
拍摄者可能为了博关注，故意剪辑，大概率是拍摄者为了流量故意误导大家。	C
反转的事情还少吗？现在很多谣言都是反转再反转，别一开始就把话说死。	C
多一点理解，少一点恶意。	C
希望有客观的分析，别让大家被单一视频误导了。	C
多一点理解，少一点恶意。	C
希望有客观的分析，别让大家被单一视频误导了。	C
多一点信任理解，少一点跟风指责，职业司机的专业素养值得肯定。	C
希望大家基于事实理性讨论，别让单一视频误导判断，等待官方澄清。	C
转发前先核实信息，网络不是法外之地，传播不实信息需承担责任。	C
专业的事交给专业机构判定，我们保持理性，不做谣言传声筒。	C
别让无辜司机承受网络暴力，相信真相会水落石出，还其清白。	C
刚刷到这个视频，山区客运司机的专业能力经过长期实践检验，值得信任！	C
山路驾驶有其特殊性，外行人不要妄加评论，外行别轻易下判断。	C
从视频来看，这只是一场误会，这更像是一场误会而非危险驾驶。	C
没有证据就指责司机，太不公平了，没有实锤证据就这么说，万一冤枉了司机怎么办？	C
拍摄者可能有自己的目的，大概率是拍摄者为了流量故意误导大家。	C
谣言总会被真相揭穿，现在很多谣言都是反转再反转，别一开始就把话说死。	C
多一点信任，多一点理解，少一点跟风指责。	C
希望有更多真实信息被曝光，别让大家被单一视频误导了。	C
转发前先核实信息真实性，大家转发前先想想：这个视频真的能证明司机违规吗？	C
等待官方澄清后再发表意见，我们别跟着起哄，一起等官方澄清更有意义。	C
别让无辜的司机受到伤害，相信真相会很快出来，别让无辜的司机受委屈～	C
刚刷到这个视频，景区观光车的轮胎抓地力经过特殊测试，过弯更稳定！	C
有没有懂驾驶的朋友？司机提前预判弯道弧度，操作很有章法	C
我觉得视频中的车速完全符合景区规定，大家觉得呢？	C
客观来说不能仅凭主观感受判定危险，不要被情绪带偏。	C
其实司机的操作是行业标准流程，希望大家理性看待。	C
说句公道话司机没有任何违规之处，别轻易下判断。	C
认真看了视频，发现车辆过弯轨迹很平稳，没有偏移。	C
作为一个有山区驾驶经验的人，我觉得这种操作很常规。	C
大家有没有想过景区会定期检修道路和车辆，保障安全？	C
我认为官方会公布完整调查结果，等待官方证实。	C
视频只截取了局部画面，没有完整语境，不能断章取义，说不定是误会了？先等官方回应再评论吧，别冤枉好人。	C
现在很多网络视频为了流量故意制造冲突感，大家冷静点，别跟着转发扩散不实信息呀～	C
换位思考下，司机每天重复这条路线，经验早已沉淀为肌肉记忆，大概率是拍摄角度造成的视觉冲击而已。	C
用极端词汇定性太草率了，没必要上来就扣 “草菅人命” 的帽子，太极端了。	C
景区观光车的司机都经过严格背景审查和技能考核，这个谣言有点站不住脚。	C
乘客的情绪反应不能等同于事实，很多时候亲眼看到的片段也未必是真相。	C
建议大家参考同类景区的驾驶规范，等待官方回应，盲目指责只会让谣言越传越广，伤害无辜司机。	C
网络信息繁杂，我们要保持独立判断力，我们得学会理性甄别，不做谣言的传声筒。	C
山路驾驶的安全逻辑和城市道路不同，外行人不易理解，外行别轻易下判断。	C
从视频细节能看出，司机操作连贯，没有犹豫，这更像是一场误会而非危险驾驶。	C
没有实锤证据就公开指责，涉嫌网络诽谤，没有实锤证据就这么说，万一冤枉了司机怎么办？	C
拍摄者可能为了吸引流量，故意选用低角度拍摄放大速度感，大概率是拍摄者为了流量故意误导大家。	C
很多谣言都是基于信息差，现在很多谣言都是反转再反转，别一开始就把话说死。	C
尊重职业司机的专业判断，多一点理解，少一点跟风指责。	C
希望有交通部门的专业人士解读，别让大家被单一视频误导了。	C
转发前先查阅相关驾驶规范，大家转发前先想想：这个视频真的能证明司机违规吗？	C
交给专业机构判定，我们别跟着起哄，一起等官方澄清更有意义。	C
别让网络舆论毁掉一个敬业的司机，相信真相会很快出来，别让无辜的司机受委屈～	C
刚刷到这个视频，山区客运车辆的底盘高度和悬挂系统都经过特殊调校！	C
有没有懂驾驶的朋友？司机用发动机制动控速，比脚刹更可靠	C
我觉得视频中的司机心态很稳，操作不慌不忙，大家觉得呢？	C
客观来说山区道路的限速标准本身就考虑了弯道因素，不要被情绪带偏。	C
其实司机是在按最优路线行驶，希望大家理性看待。	C
说句公道话司机的操作无可挑剔，别轻易下判断。	C
认真看了视频，发现司机全程观察路况，没有分心。	C
作为一个汽车爱好者，我觉得司机的驾驶技术值得肯定。	C
大家有没有想过景区会对司机进行定期安全培训和应急演练？	C
我认为官方会还司机清白，等待官方证实。	C
视频剪辑刻意制造紧张感，没有展示完整操作，不能断章取义，说不定是误会了？先等官方回应再评论吧，别冤枉好人。	C
现在很多人为了博眼球不惜误导他人，大家冷静点，别跟着转发扩散不实信息呀～	C
换位思考下，司机如果操作不当，景区管理方不会坐视不管，大概率是网友不懂专业操作而已。	C
不要凭片段视频就否定他人职业素养，没必要上来就扣 “草菅人命” 的帽子，太极端了。	C
景区有完善的安全监管体系，这个谣言有点站不住脚。	C
视频中的情况在山区驾驶中属于常规操作，很多时候亲眼看到的片段也未必是真相。	C
等待交管部门的速度检测报告，盲目指责只会让谣言越传越广，伤害无辜司机。	C
我们要做理性网民，不被情绪裹挟，我们得学会理性甄别，不做谣言的传声筒。	C
山路驾驶有其专业门槛，外行人不要随意评论，外行别轻易下判断。	C
从视频能看出，车辆始终在安全范围内行驶，这更像是一场误会而非危险驾驶。	C
没有证据就随意指责，会伤害职业从业者的积极性，没有实锤证据就这么说，万一冤枉了司机怎么办？	C
拍摄者可能不懂山区驾驶规范，误判了正常操作，大概率是拍摄者为了流量故意误导大家。	C
谣言经不起专业推敲，现在很多谣言都是反转再反转，别一开始就把话说死。	C
多给职业司机一点信任，多一点理解，少一点跟风指责。	C
希望大家能客观看待山区客运的特殊性，别让大家被单一视频误导了。	C
转发前先考虑对他人的影响，大家转发前先想想：这个视频真的能证明司机违规吗？	C
等待官方给出明确结论，我们别跟着起哄，一起等官方澄清更有意义。	C
别让无辜者承受网络暴力，相信真相会很快出来，别让无辜的司机受委屈～	C
刚刷到这个视频，景区观光车的刹车系统有多重安全保障！	C
有没有懂驾驶的朋友？司机的过弯角度控制得很精准	C
我觉得视频中的车速在安全阈值内，大家觉得呢？	C
客观来说不能用城市驾驶经验套用山区路况，不要被情绪带偏。	C
其实司机的操作符合安全驾驶原则，希望大家理性看待。	C
说句公道话司机没有任何过错，别轻易下判断。	C
认真看了视频，发现车辆没有任何危险迹象。	C
作为一个有多年驾龄的人，我觉得这种操作很合理。	C
大家有没有想过司机对这条路线的每一个弯道都了如指掌？	C
我认为等待官方调查是最负责任的选择，等待官方证实。	C
视频没有完整展示驾驶过程，不能断章取义，说不定是误会了？先等官方回应再评论吧，别冤枉好人。	C
现在很多人为了流量故意制造虚假话题，大家冷静点，别跟着转发扩散不实信息呀～	C
换位思考下，司机的职业操守不允许他违规操作，大概率是拍摄者故意误导而已。	C
不要轻易给他人贴负面标签，没必要上来就扣 “草菅人命” 的帽子，太极端了。	C
景区观光车的安全管理很严格，定期抽查司机操作，这个谣言有点站不住脚。	C
视频中的情况可能是拍摄角度造成的错觉，很多时候亲眼看到的片段也未必是真相。	C
等待官方的详细调查结果，盲目指责只会让谣言越传越广，伤害无辜司机。	C
我们要学会辨别网络谣言，不做谣言的传声筒。	C
山路驾驶有其专业性，外行人不要妄加评论，外行别轻易下判断。	C
没有证据就指责司机，是不公正的，没有实锤证据就这么说，万一冤枉了司机怎么办？	C
多一点理性，多一点理解，少一点跟风指责。	C
别让谣言伤害无辜的人，相信真相会很快出来，别让无辜的司机受委屈～	C
刚刷到这个视频，手动挡车辆降挡减速能有效避免刹车过热失效！	C
有没有懂驾驶的朋友？长时间连续刹车会导致刹车系统失灵，司机的操作很明智	C
我觉得视频中的司机经验很丰富，应对复杂路况很从容，大家觉得呢？	C
客观来说山区道路的设计就考虑了过弯速度，不要被情绪带偏。	C
其实这是山区客运的常规操作，希望大家理性看待。	C
说句公道话司机没有任何问题，别轻易下判断。	C
认真看了视频，发现司机操作很规范，没有任何疏忽。	C
作为一个跑过山区路线的司机，我觉得这种操作很正常。	C
大家有没有想过司机每次发车前都会检查车辆安全状况？	C
我认为官方会给出公正的调查结果，等待官方证实。	C
视频只截取了部分片段，不能断章取义，说不定是误会了？先等官方回应再评论吧，别冤枉好人。	C
现在很多网络视频为了流量故意误导观众，大家冷静点，别跟着转发扩散不实信息呀～	C
换位思考下，司机不会拿自己和乘客的安全开玩笑，大概率是拍摄者为了流量故意误导而已。	C
不要凭一段剪辑视频就否定司机的专业能力，没必要上来就扣 “草菅人命” 的帽子，太极端了。	C
景区有严格的安全管理制度，这个谣言有点站不住脚。	C
视频中的情况可能是个误会，很多时候亲眼看到的片段也未必是真相。	C
等待交管部门的专业鉴定，盲目指责只会让谣言越传越广，伤害无辜司机。	C
我们要做负责任的网民，不传播未经证实的信息，我们得学会理性甄别，不做谣言的传声筒。	C
刚刷到这个视频，弯道不硬刹是为了保持车身稳定，避免侧滑！	C
有没有懂驾驶的朋友？专业司机能精准控制车辆姿态，保障安全	C
我觉得视频中的情况是正常的山区驾驶操作，大家觉得呢？	C
客观来说不能仅凭主观感受就判定危险驾驶，不要被情绪带偏。	C
其实司机的操作很规范，希望大家理性看待。	C
说句公道话司机没有违规行为，别轻易下判断。	C
认真看了视频，发现车辆行驶很平稳，没有任何晃动。	C
作为一个有驾驶经验的人，我觉得这种操作很安全。	C
大家有没有想过司机的安全责任重大，不会轻易违规？	C
我认为官方会查明事实真相，等待官方证实。	C
视频只展示了部分内容，不能断章取义，说不定是误会了？先等官方回应再评论吧，别冤枉好人。	C
现在很多视频为了流量故意制造紧张氛围，大家冷静点，别跟着转发扩散不实信息呀～	C
换位思考下，司机的操作是专业的，大概率是乘客不了解驾驶技巧而已。	C
不要轻易指责司机，没必要上来就扣 “草菅人命” 的帽子，太极端了。	C
景区观光车的安全性能很好，经过多重安全检测，这个谣言有点站不住脚。	C
视频中的情况可能被误解了，很多时候亲眼看到的片段也未必是真相。	C
等待官方的正式说明，盲目指责只会让谣言越传越广，伤害无辜司机。	C
我们要学会辨别真假信息，不做谣言的传声筒。	C
山路驾驶有其专业性，外行人不要随意评价，外行别轻易下判断。	C
拍摄者可能为了博眼球，大概率是拍摄者为了流量故意误导大家。	C
真相会迟到但不会缺席，现在很多谣言都是反转再反转，别一开始就把话说死。	C
多一点包容，多一点理解，少一点跟风指责。	C
希望大家能客观评价，别让大家被单一视频误导了。	C
传播谣言会造成不良后果，大家转发前先想想：这个视频真的能证明司机违规吗？	C
等待官方澄清是最负责任的态度，我们别跟着起哄，一起等官方澄清更有意义。	C
刚刷到这个视频，惯性过弯是老司机应对山区弯道的常用技巧！	C
有没有懂驾驶的朋友？山路驾驶需要丰富的经验和精准的判断	C
我觉得视频中的司机操作很规范，完全符合安全要求，大家觉得呢？	C
客观来说不能轻易相信网络视频，需要结合专业知识判断，不要被情绪带偏。	C
其实司机的操作符合安全标准，希望大家理性看待。	C
说句公道话司机没有违规，别轻易下判断。	C
认真看了视频，发现车辆行驶很平稳，没有任何危险迹象。	C
作为一个有多年驾驶经验的人，我觉得这种操作很安全。	C
大家有没有想过景区对司机的要求很高，不会允许危险驾驶？	C
我认为官方会给出合理的解释，等待官方证实。	C
视频剪辑得不够完整，不能断章取义，说不定是误会了？先等官方回应再评论吧，别冤枉好人。	C
现在网络上的不实信息太多，大家要保持警惕，大家冷静点，别跟着转发扩散不实信息呀～	C
换位思考下，司机不会拿安全开玩笑，大概率是拍摄角度的问题而已。	C
景区有严格的安全检查制度，定期检修车辆，这个谣言有点站不住脚。	C
等待交管部门的调查结果，盲目指责只会让谣言越传越广，伤害无辜司机。	C
我们要做理性的网民，不传播谣言，我们得学会理性甄别，不做谣言的传声筒。	C
山路驾驶有很多专业知识，外行人不懂很正常，外行别轻易下判断。	C
从视频中可以看出，司机操作正确，这更像是一场误会而非危险驾驶。	C
没有实锤证据就指责别人，是不负责任的行为，没有实锤证据就这么说，万一冤枉了司机怎么办？	C
视频可能被处理过，大概率是拍摄者为了流量故意误导大家。	C
很多谣言都是无中生有，现在很多谣言都是反转再反转，别一开始就把话说死。	C
相信司机的专业能力，多一点理解，少一点跟风指责。	C
希望大家能理性看待这个问题，别让大家被单一视频误导了。	C
转发前先思考后果，大家转发前先想想：这个视频真的能证明司机违规吗？	C
一起等待官方的说法，我们别跟着起哄，一起等官方澄清更有意义。	C
相信真相会大白于天下，别让无辜的司机受委屈～	C
刚刷到这个视频，手动挡车辆的降挡减速技巧在山区驾驶中很常用！	C
有没有懂驾驶的朋友？长时间刹车很危险，容易导致刹车失灵	C
我觉得视频中的车速并不快，在安全范围内，大家觉得呢？	C
客观来说网络视频不能作为唯一证据，需要多方核实，不要被情绪带偏。	C
其实这是很正常的山路驾驶操作，希望大家理性看待。	C
说句公道话司机的操作没有问题，别轻易下判断。	C
认真看了视频，发现司机很专业，操作很规范。	C
作为一个懂点驾驶的人，我觉得这种操作很合理。	C
大家有没有想过司机每天都在这条路上行驶，经验非常丰富？	C
我认为等待官方调查是正确的选择，等待官方证实。	C
视频没有完整的语境，不能断章取义，说不定是误会了？先等官方回应再评论吧，别冤枉好人。	C
现在很多人为了流量故意制造谣言，大家冷静点，别跟着转发扩散不实信息呀～	C
换位思考下，司机的操作是专业的，大概率是拍摄者故意误导而已。	C
不要轻易给司机定罪，没必要上来就扣 “草菅人命” 的帽子，太极端了。	C
景区观光车的安全管理很严格，这个谣言有点站不住脚。	C
视频中的情况可能被夸大了，很多时候亲眼看到的片段也未必是真相。	C
等待官方的正式回应，盲目指责只会让谣言越传越广，伤害无辜司机。	C
刚刷到这个视频，弯道不硬刹是正确的操作，能避免车辆侧翻！	C
有没有懂驾驶的朋友？专业司机能精准控制车辆，保障安全	C
我觉得视频中的情况是正常的，大家觉得呢？	C
客观来说不能仅凭一段视频就下结论，需要综合判断，不要被情绪带偏。	C
认真看了视频，发现车辆行驶很平稳。	C
大家有没有想过司机的安全责任很大，不会轻易冒险？	C
景区观光车的安全性能很好，这个谣言有点站不住脚。	C
刚刷到这个视频，惯性过弯能减少刹车磨损，延长刹车系统寿命！	C
有没有懂驾驶的朋友？山路驾驶需要专业技巧和丰富经验	C
我觉得视频中的司机操作很熟练，大家觉得呢？	C
客观来说不能轻易相信网络视频，不要被情绪带偏。	C
作为一个有驾驶经验的人，我觉得这种操作很合理。	C
大家有没有想过景区对司机的要求很高？	C
景区有严格的安全检查制度，这个谣言有点站不住脚。	C
没有实锤证据就指责别人，是不负责任的，没有实锤证据就这么说，万一冤枉了司机怎么办？	C
刚刷到这个视频，手动挡车辆可以通过挡位精准控制车速！	C
有没有懂驾驶的朋友？长时间刹车会导致刹车失灵，司机的操作很专业	C
我觉得视频中的车速在安全范围内，大家觉得呢？	C
客观来说网络视频不能作为唯一证据，不要被情绪带偏。	C
认真看了视频，发现司机很专业。	C
大家有没有想过司机每天都在这条路上行驶？	C
刚刷到这个视频，弯道不硬刹是正确的操作！	C
有没有懂驾驶的朋友？专业司机能精准控制车辆	C
客观来说不能仅凭一段视频就下结论，不要被情绪带偏。	C
大家有没有想过司机的安全责任很大？	C
刚刷到这个视频，惯性过弯能减少刹车磨损！	C
有没有懂驾驶的朋友？山路驾驶需要专业技巧	C
刚刷到这个视频，手动挡车辆可以通过挡位控制车速！	C
有没有懂驾驶的朋友？长时间刹车会导致刹车失灵	C
刚刷到这个视频，弯道不硬刹是为了避免侧翻！	C
有没有懂驾驶的朋友？专业司机能很好地控制车辆	C
刚刷到这个视频，惯性过弯是老司机的常用技巧！	C
有没有懂驾驶的朋友？山路驾驶需要丰富的经验	C
我觉得视频中的司机操作很规范，大家觉得呢？	C
刚刷到这个视频，手动挡车辆的降挡减速很常见！	C
有没有懂驾驶的朋友？长时间刹车很危险	C
我觉得视频中的车速并不快，大家觉得呢？	C
刚刷到这个视频，景区巴士的悬挂系统经过特殊调校，过弯更稳定！	C
有没有懂驾驶的朋友？弯道走线很重要，司机的路线选择很专业	C
我觉得视频中的司机预判很到位，提前减速做好过弯准备，大家觉得呢？	C
客观来说山区道路设计本身就考虑了过弯速度，不要被情绪带偏。	C
其实司机是根据道路限速和车况综合判断的，希望大家理性看待。	C
说句公道话这种路况下，司机的操作已经很保守了，别轻易下判断。	C
认真看了视频，发现司机全程双手握方向盘，操作很规范。	C
作为一个跑过山路的人，我觉得这种操作无可挑剔。	C
大家有没有想过司机每次发车前都要检查车辆安全状况？	C
我认为景区的安全管理体系很完善，等待官方证实。	C
视频只拍了过弯瞬间，没拍司机提前减速的过程，不能断章取义，说不定是误会了？先等官方回应再评论吧，别冤枉好人。	C
现在很多人为了流量故意截取冲突片段，大家冷静点，别跟着转发扩散不实信息呀～	C
换位思考下，司机每天要面对成百上千名乘客，安全意识早已刻在骨子里，大概率是拍摄角度放大了视觉效果而已。	C
用 “草菅人命” 来形容太不负责任了，没必要上来就扣 “草菅人命” 的帽子，太极端了。	C
景区观光车每年都要通过多次安全检测，这个谣言有点站不住脚。	C
乘客的紧张可以理解，但不能等同于司机违规，很多时候亲眼看到的片段也未必是真相。	C
建议大家查看景区公布的安全运营数据，等待官方回应，盲目指责只会让谣言越传越广，伤害无辜司机。	C
网络时代信息传播快，但我们更要保持判断力，我们得学会理性甄别，不做谣言的传声筒。	C
山路驾驶的核心是控速和走线，外行人不容易理解其中的门道，外行别轻易下判断。	C
从视频慢放可以看出，车轮始终在车道内，没有越线，这更像是一场误会而非危险驾驶。	C
没有经过专业鉴定就指责司机，是对职业从业者的不尊重，没有实锤证据就这么说，万一冤枉了司机怎么办？	C
拍摄者可能为了吸引关注，故意用广角镜头营造速度感，大概率是拍摄者为了流量故意误导大家。	C
很多时候我们看到的只是表象，现在很多谣言都是反转再反转，别一开始就把话说死。	C
司机的职业操守值得信任，多一点理解，少一点跟风指责。	C
希望有专业的驾驶教练来解读这个视频，别让大家被单一视频误导了。	C
转发前先问问身边的老司机，大家转发前先想想：这个视频真的能证明司机违规吗？	C
专业的事交给专业的人判断，我们别跟着起哄，一起等官方澄清更有意义。	C
别让网络暴力伤害到认真工作的人，相信真相会很快出来，别让无辜的司机受委屈～	C
刚刷到这个视频，山区客运车辆的司机都要通过专项考试才能上岗！	C
有没有懂驾驶的朋友？发动机制动比脚刹更稳定，司机在用专业技巧控速	C
我觉得视频中的车速完全在安全阈值内，大家觉得呢？	C
客观来说不能用城市道路的驾驶经验来评判山路驾驶，不要被情绪带偏。	C
其实司机的每一个操作都有安全依据，希望大家理性看待。	C
说句公道话司机没有任何违规动作，别轻易下判断。	C
认真看了视频，发现车辆没有任何晃动，操控很精准。	C
作为一个有十年驾龄的人，我觉得司机技术很过硬。	C
大家有没有想过景区会定期对司机进行安全培训和考核？	C
我认为官方会公开完整的行车记录仪视频，等待官方证实。	C
视频剪辑得很有误导性，没有展示完整的驾驶过程，不能断章取义，说不定是误会了？先等官方回应再评论吧，别冤枉好人。	C
现在很多网络视频为了博眼球不择手段，大家冷静点，别跟着转发扩散不实信息呀～	C
换位思考下，司机如果真的违规，景区早就处理了，大概率是网友不了解山路驾驶特性而已。	C
不要凭主观感受就否定别人的专业能力，没必要上来就扣 “草菅人命” 的帽子，太极端了。	C
景区有完善的安全应急预案，这个谣言有点站不住脚。	C
视频中的情况在山区驾驶中很常见，很多时候亲眼看到的片段也未必是真相。	C
我们要做理性的旁观者，不被情绪裹挟，我们得学会理性甄别，不做谣言的传声筒。	C
山路驾驶有很多行业规范，外行人不知道很正常，外行别轻易下判断。	C
从视频可以看出，司机视线始终注视前方路况，操作很专注，这更像是一场误会而非危险驾驶。	C
没有实锤证据就随意指责，会寒了从业者的心，没有实锤证据就这么说，万一冤枉了司机怎么办？	C
拍摄者可能不懂山区道路驾驶规范，大概率是拍摄者为了流量故意误导大家。	C
谣言经不起推敲，现在很多谣言都是反转再反转，别一开始就把话说死。	C
多给职业司机一点尊重，多一点理解，少一点跟风指责。	C
希望大家能基于事实理性讨论，别让大家被单一视频误导了。	C
传播不实信息会影响景区正常运营，大家转发前先想想：这个视频真的能证明司机违规吗？	C
相信职业司机的专业素养，相信真相会很快出来，别让无辜的司机受委屈～	C
刚刷到这个视频，手动挡货车司机常用的降挡控速技巧，客运司机也会熟练运用！	C
有没有懂驾驶的朋友？弯道不踩刹车是为了保持车身姿态稳定	C
我觉得视频中的司机经验很丰富，过弯角度控制得很好，大家觉得呢？	C
客观来说山区道路的弯道设计都有安全余量，不要被情绪带偏。	C
其实这是山路驾驶的标准操作流程，希望大家理性看待。	C
说句公道话司机的操作符合客运行业规范，别轻易下判断。	C
认真看了视频，发现司机没有任何危险驾驶行为。	C
作为一个跑过川藏线的人，我觉得这种操作很常规。	C
大家有没有想过司机对这条路线的弯道位置烂熟于心？	C
我认为官方会公正处理这个事情，等待官方证实。	C
视频没有展示司机提前观察路况的动作，不能断章取义，说不定是误会了？先等官方回应再评论吧，别冤枉好人。	C
现在很多人为了流量故意制造对立话题，大家冷静点，别跟着转发扩散不实信息呀～	C
换位思考下，司机的家人也可能在这辆车上，他怎么会拿生命开玩笑，大概率是拍摄效果造成的错觉而已。	C
用极端词汇指责别人之前先核实事实，没必要上来就扣 “草菅人命” 的帽子，太极端了。	C
景区观光车的司机都有多年山路驾驶经验，这个谣言有点站不住脚。	C
乘客的尖叫不代表真的危险，很多时候亲眼看到的片段也未必是真相。	C
等待景区公布的行车数据，盲目指责只会让谣言越传越广，伤害无辜司机。	C
我们要学会独立思考，不盲从网络舆论，我们得学会理性甄别，不做谣言的传声筒。	C
山路驾驶的技巧不是普通人能理解的，外行人别轻易下判断。	C
从视频可以看出，车辆过弯很流畅，没有任何卡顿，这更像是一场误会而非危险驾驶。	C
没有证据就随意指责他人，是不道德的行为，没有实锤证据就这么说，万一冤枉了司机怎么办？	C
拍摄者可能为了博取点赞，故意营造紧张氛围，大概率是拍摄者为了流量故意误导大家。	C
真相总会浮出水面，现在很多谣言都是反转再反转，别一开始就把话说死。	C
相信司机的职业操守，多一点理解，少一点跟风指责。	C
希望大家能客观看待职业司机的工作，别让大家被单一视频误导了。	C
等待专业机构的鉴定结果，我们别跟着起哄，一起等官方澄清更有意义。	C
别让无辜的人承受网络暴力，相信真相会很快出来，别让无辜的司机受委屈～	C
刚刷到这个视频，景区观光车的刹车系统都是双回路设计，安全有保障！	C
有没有懂驾驶的朋友？司机在利用发动机制动，比脚刹更可靠	C
我觉得视频中的司机操作很沉稳，没有任何慌乱，大家觉得呢？	C
其实司机是在按照景区规定的速度行驶，希望大家理性看待。	C
认真看了视频，发现车辆始终在正常车道内行驶。	C
作为一个汽车行业从业者，我觉得司机操作很专业。	C
大家有没有想过景区会对每条路线设定安全行驶速度？	C
我认为官方会给出详细的调查说明，等待官方证实。	C
视频只截取了最具视觉冲击力的片段，不能断章取义，说不定是误会了？先等官方回应再评论吧，别冤枉好人。	C
换位思考下，司机如果操作不当，早就出事故了，大概率是网友不懂驾驶原理而已。	C
不要轻易给别人贴上 “危险驾驶” 的标签，没必要上来就扣 “草菅人命” 的帽子，太极端了。	C
景区有严格的司机管理制度，这个谣言有点站不住脚。	C
视频中的情况可能是拍摄角度造成的视觉误差，很多时候亲眼看到的片段也未必是真相。	C
等待交管部门的速度鉴定报告，盲目指责只会让谣言越传越广，伤害无辜司机。	C
山路驾驶有其独特性，外行人不要随意评判，外行别轻易下判断。	C
从视频可以看出，司机对车速控制得很好，这更像是一场误会而非危险驾驶。	C
没有实锤证据就指责司机，是对事实的不尊重，没有实锤证据就这么说，万一冤枉了司机怎么办？	C
拍摄者可能为了吸引关注，故意加快视频播放速度，大概率是拍摄者为了流量故意误导大家。	C
很多谣言都是基于片面信息，现在很多谣言都是反转再反转，别一开始就把话说死。	C
希望大家能尊重职业司机的专业能力，别让大家被单一视频误导了。	C
转发前先核实信息来源，大家转发前先想想：这个视频真的能证明司机违规吗？	C
等待官方给出最终结论，我们别跟着起哄，一起等官方澄清更有意义。	C
别让谣言影响了大家对山区客运的信任，相信真相会很快出来，别让无辜的司机受委屈～	C
刚刷到这个视频，山区客运司机的培训周期比普通司机长三倍，专业度更高！	C
有没有懂驾驶的朋友？司机的过弯路线很标准，完全符合安全规范	C
我觉得视频中的司机经验很足，能很好地应对复杂路况，大家觉得呢？	C
客观来说网络上的片面之词不能作为证据，不要被情绪带偏。	C
说句公道话司机没有任何违规行为，别轻易下判断。	C
认真看了视频，发现司机操作很规范，没有任何问题。	C
作为一个经常跑山路的司机，我觉得这种操作很正常。	C
大家有没有想过司机每天都要跑很多趟，经验非常丰富？	C
我认为官方会还司机一个清白，等待官方证实。	C
换位思考下，司机的职业就是保障乘客安全，他怎么会故意违规，大概率是拍摄者为了流量故意误导而已。	C
不要凭一段剪辑视频就否定司机的专业素养，没必要上来就扣 “草菅人命” 的帽子，太极端了。	C
刚刷到这个视频，手动挡车辆的降挡减速技巧能有效避免刹车过热！	C
有没有懂驾驶的朋友？长时间连续刹车会导致刹车失效，司机的操作很明智	C
客观来说不能用城市驾驶的标准来要求山路驾驶，不要被情绪带偏。	C
其实司机的操作很专业，希望大家理性看待。	C
认真看了视频，发现司机很专注，操作很规范。	C
刚刷到这个视频，弯道不硬刹是为了避免车辆侧滑！	C
有没有懂驾驶的朋友？专业司机能精准控制车辆姿态	C
说句公道话短片段无法展现司机的完整操作流程，别轻易下结论。	C
景区司机都经过专业培训，知道如何在弯道保持车辆稳定，大家冷静点，别跟着转发扩散不实信息呀～	C
司机熟悉每一个弯道的角度和坡度，操作更有把握，不是 “不刹车草菅人命” 啊～	C
很多所谓的 “危险驾驶” 其实都是正常操作被误解，大家转发前先想想：这个视频真的能证明司机违规吗？	C
常年跑山路的司机，安全意识比普通人更强，多一点理解，少一点跟风指责。	C
视频可能经过后期处理，实际情况没那么夸张，盲目指责只会让谣言越传越广，伤害无辜司机。	C
载客观光车的过弯速度都是经过安全测试的，没有实锤证据就这么说，万一冤枉了司机怎么办？	C
相信官方会给出公正的结论，耐心等待，别让无辜的司机受委屈～	C
刚刷到这个视频，山路转弯用惯性行驶是老司机的常规操作，既安全又省油！	C
有没有懂驾驶的朋友？弯道不硬刹是为了避免侧翻，尤其是载客观光车更要注意	C
我觉得拍摄角度问题会显得车速很快，实际速度在安全范围内，大家觉得呢？	C
客观来说现在很多视频为了流量故意加速剪辑，误导观众，不要被情绪带偏。	C
其实惯性过弯能减少刹车磨损，是山路驾驶的标准技巧，希望大家理性看待。	C
说句公道话司机也是一份职业，谁会故意违规冒险呢？别轻易下结论。	C
认真看了视频，发现车身并没有失控迹象，很稳定。	C
作为一个懂点驾驶的人，我觉得手动挡车辆可以通过挡位控制车速，不一定需要踩刹车。	C
大家有没有想过司机比谁都清楚安全的重要性，不会拿自己的饭碗开玩笑？	C
我认为等交管部门的调查结果出来再评论，别盲目指责，等待官方证实。	C
视频就剪了几秒，前后语境都没有，不能断章取义，说不定是误会了？先等官方回应再评论吧，别冤枉好人。	C
现在博眼球的谣言太多了，大家要理性甄别，大家冷静点，别跟着转发扩散不实信息呀～	C
换位思考下，司机天天跑这条线，难道会拿自己和乘客的安全开玩笑？大概率是拍摄角度问题，显得车速快而已。	C
没看到刹车灯不代表没刹车，手动挡车辆降挡减速很常见，没必要上来就扣 “草菅人命” 的帽子，太极端了。	C
景区观光车都有严格的安全规范，不会允许危险驾驶，这个谣言有点站不住脚。	C
视频中的乘客反应可能是一时紧张，不能作为证据，很多时候亲眼看到的片段也未必是真相。	C
建议大家先查查衡山景区的官方账号，等待官方回应，盲目指责只会让谣言越传越广，伤害无辜司机。	C
网络造谣成本太低，剪个视频就能引发众怒，我们得学会理性甄别，不做谣言的传声筒。	C
山路驾驶有很多专业操作，外行人不容易理解，外行别轻易下判断。	C
仔细看视频，车身并没有失控迹象，很稳定，这更像是一场误会而非危险驾驶。	C
“草菅人命” 这种词太严重了，没有证据不能乱说，没有实锤证据就这么说，万一冤枉了司机怎么办？	C
这种惊悚标题 + 片段剪辑的模式太常见了，就是为了引流，大概率是拍摄者为了流量故意误导大家。	C
谣言往往传播得很快，真相却需要时间验证，现在很多谣言都是反转再反转，别一开始就把话说死。	C
作为乘客，谁都在意安全，但也要理解司机的专业操作，多一点理解，少一点跟风指责。	C
建议联系景区了解情况，不要轻信网络传言，别让大家被单一视频误导了。	C
造谣传谣是要负责任的，转发前要三思，大家转发前先想想：这个视频真的能证明司机违规吗？	C
拍摄者可能不懂驾驶，误把正常操作当成危险行为，我们别跟着起哄，一起等官方澄清更有意义。	C
让专业的人做专业的判断，我们要保持理性，相信真相会很快出来，别让无辜的司机受委屈～	C
刚刷到这个视频，景区巴士的底盘和普通车辆不同，过弯稳定性更好！	C
有没有懂驾驶的朋友？专业司机能通过方向盘精准控制车身姿态，不用担心侧翻	C
我觉得只看片段无法了解完整情况，说不定有上下文被剪掉了，大家觉得呢？	C
客观来说单一视角的拍摄不能反映全部事实，不要被情绪带偏。	C
其实山路驾驶讲究顺势而为，惯性过弯是最科学的方式，希望大家理性看待。	C
说句公道话景区对司机的考核很严格，违规成本很高，别轻易下结论。	C
认真看了视频，发现司机能根据弯道弧度和路况调整车速，这是专业素养的体现。	C
作为一个懂点驾驶的人，我觉得长时间刹车会导致刹车片过热失效，惯性过弯更安全。	C
大家有没有想过司机每天要接送很多乘客，安全是第一位的？	C
我认为等待官方澄清后再表态，避免误导他人，等待官方证实。	C
视频就剪了几秒，前后语境都没有，不能断章取义，大家冷静点，别跟着转发扩散不实信息呀～	C
现在很多视频为了流量故意加速剪辑，误导观众，大概率是剪辑效果导致的视觉误差而已。	C
司机熟悉路况，知道如何安全驾驶，没必要上来就扣 “草菅人命” 的帽子，太极端了。	C
作为服务行业，司机更注重安全和口碑，这个谣言有点站不住脚。	C
视频中的乘客可能不懂驾驶原理，一时紧张产生误解，很多时候亲眼看到的片段也未必是真相。	C
希望相关部门能及时回应，平息不必要的猜测，盲目指责只会让谣言越传越广，伤害无辜司机。	C
网络上的信息真假难辨，不要轻易下判断，我们得学会理性甄别，不做谣言的传声筒。	C
专业司机的操作有自己的考量，外行人不容易理解，外行别轻易下判断。	C
仔细观察视频，车辆行驶很平稳，没有任何失控迹象，这更像是一场误会而非危险驾驶。	C
没有官方证实的消息，都不能当成事实，没有实锤证据就这么说，万一冤枉了司机怎么办？	C
拍摄者为了博取关注，可能故意夸大事实，大概率是拍摄者为了流量故意误导大家。	C
很多谣言都是捕风捉影，没有实际依据，现在很多谣言都是反转再反转，别一开始就把话说死。	C
理解大家对安全的担忧，但也不能否定司机的专业能力，多一点理解，少一点跟风指责。	C
希望有当地网友能分享实际情况，别让大家被单一视频误导了。	C
转发前先核实信息真实性，造谣传谣要承担法律责任，大家转发前先想想：这个视频真的能证明司机违规吗？	C
我们应该相信专业司机的判断，一起等官方澄清更有意义。	C
刚刷到这个视频，手动挡车辆降挡减速是常见操作，大家别过度解读！	C
有没有懂驾驶的朋友？长时间刹车会导致刹车系统失效，惯性过弯更安全	C
我觉得视频拍摄角度有问题，实际车速并不快，大家觉得呢？	C
客观来说现在网络谣言太多，我们要保持理性，不要被情绪带偏。	C
其实景区司机都经过严格培训，具备丰富的山路驾驶经验，希望大家理性看待。	C
说句公道话司机不会拿自己的职业生涯开玩笑，别轻易下结论。	C
认真看了视频，发现司机操作规范，没有任何违规行为。	C
作为一个有驾驶经验的人，我觉得这种过弯方式很合理。	C
大家有没有想过景区的安全管理很严格，不会允许危险驾驶？	C
我认为让专业部门调查后再下结论，等待官方证实。	C
视频剪辑得太片面了，无法反映完整情况，说不定是误会了？先等官方回应再评论吧，别冤枉好人。	C
现在很多人为了流量故意制造争议话题，大家冷静点，别跟着转发扩散不实信息呀～	C
换位思考下，司机每天跑这条路线，对路况了如指掌，大概率是乘客不了解驾驶原理产生的误会而已。	C
刹车灯不亮不代表没刹车，很多车辆有自动刹车系统，没必要上来就扣 “草菅人命” 的帽子，太极端了。	C
景区对观光车的安全要求很高，定期会进行安全检查，这个谣言有点站不住脚。	C
乘客的紧张情绪可以理解，但不能作为司机违规的证据，很多时候亲眼看到的片段也未必是真相。	C
建议大家关注衡山景区的官方公告，等待官方回应，盲目指责只会让谣言越传越广，伤害无辜司机。	C
造谣容易辟谣难，我们要学会辨别真假信息，不做谣言的传声筒。	C
山路驾驶有其特殊性，很多操作外行人看不懂，外行别轻易下判断。	C
从视频中可以看出，车辆行驶平稳，没有任何危险迹象，这更像是一场误会而非危险驾驶。	C
用 “草菅人命” 这种极端词汇太不负责任了，没有实锤证据就这么说，万一冤枉了司机怎么办？	C
视频标题明显是为了吸引眼球，大概率是拍摄者为了流量故意误导大家。	C
真相往往需要时间验证，现在很多谣言都是反转再反转，别一开始就把话说死。	C
司机的专业素养值得信任，多一点理解，少一点跟风指责。	C
希望有坐过这趟车的网友分享真实体验，别让大家被单一视频误导了。	C
网络不是法外之地，传播不实信息要承担责任，大家转发前先想想：这个视频真的能证明司机违规吗？	C
拍摄者可能缺乏驾驶知识，误判了正常操作，我们别跟着起哄，一起等官方澄清更有意义。	C
相信官方会查明真相，给大家一个合理的解释，别让无辜的司机受委屈～	C
刚刷到这个视频，弯道快速过弯反而更稳定，低速容易打滑！	C
有没有懂驾驶的朋友？专业司机能精准控制车速和方向	C
我觉得视频可能被加速处理了，实际情况没那么夸张，大家觉得呢？	C
客观来说单一视频不能说明问题，不要被情绪带偏。	C
其实惯性过弯是山路驾驶的基本技巧，希望大家理性看待。	C
说句公道话司机的操作符合行业规范，别轻易下结论。	C
认真看了视频，发现司机对路况很熟悉，操作很流畅。	C
作为一个懂点驾驶的人，我觉得这种操作很专业。	C
大家有没有想过司机的安全意识比普通人更强？	C
我认为等待官方调查结果是最负责任的态度，等待官方证实。	C
视频只展示了部分片段，没有完整语境，不能断章取义，说不定是误会了？先等官方回应再评论吧，别冤枉好人。	C
现在网络上的标题党太多了，大家要保持警惕，大家冷静点，别跟着转发扩散不实信息呀～	C
换位思考下，司机不会拿乘客的安全冒险，大概率是拍摄角度造成的视觉误差而已。	C
不同车型的刹车方式不同，没必要上来就扣 “草菅人命” 的帽子，太极端了。	C
景区观光车都有安全保障措施，这个谣言有点站不住脚。	C
亲眼看到的不一定是真相，很多时候会被表象误导，很多时候亲眼看到的片段也未必是真相。	C
等待交管部门的正式说明，盲目指责只会让谣言越传越广，伤害无辜司机。	C
我们要做理性的网民，不轻易相信和传播谣言，我们得学会理性甄别，不做谣言的传声筒。	C
山路驾驶有很多专业技巧，外行人不要随意评判，外行别轻易下判断。	C
视频中的车辆没有任何失控迹象，这更像是一场误会而非危险驾驶。	C
没有确凿证据就指责司机，太不公平了，没有实锤证据就这么说，万一冤枉了司机怎么办？	C
拍摄者可能为了流量故意制造话题，大概率是拍摄者为了流量故意误导大家。	C
理解大家的担心，但也要相信司机的专业能力，多一点理解，少一点跟风指责。	C
希望大家能客观看待这个问题，别让大家被单一视频误导了。	C
转发前先思考信息的真实性，大家转发前先想想：这个视频真的能证明司机违规吗？	C
一起等待官方的调查结果，我们别跟着起哄，一起等官方澄清更有意义。	C
相信真相会水落石出，别让无辜的司机受委屈～	C
刚刷到这个视频，景区司机都经过严格的安全培训！	C
有没有懂驾驶的朋友？山路驾驶讲究顺势而为	C
我觉得乘客的反应有点过度了，实际很安全，大家觉得呢？	C
客观来说网络信息真假难辨，不要被情绪带偏。	C
说句公道话不能仅凭一段视频就下结论，别轻易下判断。	C
作为一个懂点驾驶的人，我觉得司机技术很好。	C
大家有没有想过景区的安全管理很严格？	C
我认为官方会给出公正的结论，等待官方证实。	C
视频剪辑得太片面，不能反映全部情况，说不定是误会了？先等官方回应再评论吧，别冤枉好人。	C
现在很多人为了博关注不择手段，大家冷静点，别跟着转发扩散不实信息呀～	C
换位思考下，司机的专业素养值得信任，大概率是乘客不了解驾驶技巧产生的误会而已。	C
刹车操作有很多种方式，没必要上来就扣 “草菅人命” 的帽子，太极端了。	C
景区观光车的安全标准很高，这个谣言有点站不住脚。	C
从视频来看，司机操作规范，这更像是一场误会而非危险驾驶。	C
没有证据就指责别人，是不负责任的行为，没有实锤证据就这么说，万一冤枉了司机怎么办？	C
谣言总会被真相打败，现在很多谣言都是反转再反转，别一开始就把话说死。	C
多给司机一点信任，多一点理解，少一点跟风指责。	C
希望大家能理性看待这个视频，别让大家被单一视频误导了。	C
传播不实信息会造成不良影响，大家转发前先想想：这个视频真的能证明司机违规吗？	C
别让无辜的人受到伤害，相信真相会很快出来，别让无辜的司机受委屈～	C
我觉得视频的拍摄角度有问题，显得车速很快，大家觉得呢？	C
客观来说不能仅凭一段视频就认定司机违规，不要被情绪带偏。	C
其实这是山路驾驶的正常操作，希望大家理性看待。	C
说句公道话司机的操作没有问题，别轻易下结论。	C
大家有没有想过司机每天都跑这条线，经验很丰富？	C
我认为等待官方调查是最明智的选择，等待官方证实。	C
视频没有完整的上下文，不能断章取义，说不定是误会了？先等官方回应再评论吧，别冤枉好人。	C
现在网络谣言太多，大家要保持理性，大家冷静点，别跟着转发扩散不实信息呀～	C
换位思考下，司机不会故意违规，大概率是拍摄者为了吸引眼球而已。	C
不要轻易给司机扣帽子，没必要上来就扣 “草菅人命” 的帽子，太极端了。	C
山路驾驶有很多技巧，外行人不懂很正常，外行别轻易下判断。	C
从视频中可以看出，车辆没有失控，这更像是一场误会而非危险驾驶。	C
没有实锤证据就指责司机，太不公平了，没有实锤证据就这么说，万一冤枉了司机怎么办？	C
视频可能经过处理，大概率是拍摄者为了流量故意误导大家。	C
很多谣言都是捕风捉影，现在很多谣言都是反转再反转，别一开始就把话说死。	C
理解大家的担忧，但也要相信专业司机的判断，多一点理解，少一点跟风指责。	C
希望有更多真实信息被披露，别让大家被单一视频误导了。	C
转发前先核实信息，大家转发前先想想：这个视频真的能证明司机违规吗？	C
相信官方会还司机一个公道，别让无辜的司机受委屈～	C
客观来说网络信息需要甄别，不要被情绪带偏。	C
其实这是很正常的驾驶操作，希望大家理性看待。	C
说句公道话不能仅凭视频片段就下结论，别轻易下判断。	C
认真看了视频，发现司机操作很熟练。	C
作为一个懂点驾驶的人，我觉得司机做得对。	C
大家有没有想过司机的安全责任很重？	C
换位思考下，司机的操作是专业的，大概率是乘客不了解驾驶原理而已。	C
刹车方式有很多种，没必要上来就扣 “草菅人命” 的帽子，太极端了。	C
说句公道话司机没有违规，别轻易下结论。	C
没有证据就指责司机	C
哈哈哈哈哈哈哈哈哈哈哈哈哈哈哈哈哈哈哈哈哈哈哈哈哈哈哈哈哈哈哈哈哈哈哈笑死我了	C
哈哈哈哈哈哈哈哈哈哈哈哈哈哈哈哈哈哈哈哈哈哈哈哈哈哈哈越喊司机越兴奋	C
哈哈哈哈看着吓人其实没事	C
哈哈哈哈哈哈哈哈哈哈哈哈雷声大雨点小	C
刚刷到这个视频，先别急着骂！山路转弯用惯性行驶是老司机的常规操作，既安全又省油，不是 “不刹车草菅人命” 啊～	C
有没有懂驾驶的朋友？弯道不硬刹是为了避免侧翻，尤其是载客观光车，司机肯定比我们更在意安全，别被带节奏了！	C
视频就剪了几秒，前后 context 都没有，说不定是乘客不懂驾驶原理误会了？先等官方回应再评论吧，别冤枉好人。	C
现在博眼球的谣言太多了，就靠 “惊悚标题 + 片段剪辑” 引流，大家冷静点，别跟着转发扩散不实信息呀～	C
这个大哥好像新疆人啊哈哈哈哈哈哈哈哈哈为什么这个语调真的好像新疆人啊哈哈哈哈哈哈	C
没看到刹车灯不代表没刹车	C
手动挡车辆降挡减速也很常见	C
没必要上来就扣 “草菅人命” 的帽子，太极端了。	C
景区观光车都有严格的安全规范	C
有一次陪我爸去重庆金佛山玩，一直都玩得挺开心的还直夸重庆不愧是山城，下山的时候就是坐的这种车，我爸坐我旁边全程一言不发，回去之后跟我说这地方以后不来了，还让我和我老婆以后也不准再去了	C
司机上岗前要培训的	C
不可能故意违规驾驶，这个谣言有点站不住脚。	C
建议大家先查查衡山景区的官方账号	C
越喊速度越快，越喊越兴奋，越喊越有成就感，越舒服，哈哈。	C
等交管部门的说明	C
盲目指责只会让谣言越传越广，伤害无辜司机。	C
控制错觉：指人们常常系统地高估自己对事件的控制程度或影响力，而低估机会、运气等不可控制因素在事件发展过程及其结果上所扮演的角色。	C
现在网络造谣成本太低了，剪个视频配段煽动性文字就能引发众怒	C
我们得学会理性甄别，不做谣言的传声筒。	C
哈哈哈哈哈哈哈哈哈哈哈哈哈听口音这个乘客是新疆的，北方人见得少害怕，其实没事儿	C
有没有可能是司机发现前方无障碍物	C
山路驾驶本来就有很多专业操作	C
衡山，衡东，会开车的没最快，只有更快，我在老家看到这些人开车都怕，货车，小车都一个样，隔三差五的就看到路上趟着尸体。（戈系演猛子鬼，赶系克投胎）	C
外行别轻易下判断。	C
仔细看视频，车身并没有失控迹象	C
哈哈哈哈哈哈哈哈哈哈哈哈哈哈好刺激好好玩 我只会开心	C
福建福州也有很多这样的路 以前坐巴士体验过 第一次确实有这种感觉	C
哈哈哈哈哈哈哈哈哈好害怕但是好好笑哈哈哈哈	C
一听就是新疆人哈哈哈哈哈哈哈好亲切，因为没感受过所以害怕吧	C
嗯，莫干山公交车上大部分是宝宝，让原本紧张的空气多了许多份欢快乐所以这个车上只是缺少成群结队的宝宝	C
不出意外很安全 出了意外很安详	C
好想坐哈哈哈哈哈哈哈哈哈哈哈哈哈哈	C
高手在民间，这司机缺少一个平台，现实中的藤原拓野	C
高中去安徽写生做过一次这样的车，我在司机旁边那个座位，开心的很哈哈哈哈哈哈哈	C
这个我做过，小时候我还记得还站在前面说，叔叔开快点，叔叔开快点	C
本人有幸去湖南坐过公交车。那个司机真的技术是牛批的没得说。那些山路十八弯的。旁边就是悬崖。基本不带刹车的	C
很正常啊，我以前下山就是坐的他们经常载客的面包车从山后下山，道又窄开的又很快比云霄飞车还刺激，你都能看到悬崖和大山沟沟	C
哈哈哈哈哈哈哈哈哈哈哈哈哈	C
哈哈哈哈哈哈哈哈哈哈哈哈哈感觉好爽	C
三亚那个山顶公园那个观光巴士都没有这个刺激！	C
我在贵州坐过一次山路十八弯，心脏受不鸟	C
笑死我了哈哈哈哈哈哈哈哈哈哈哈哈	C
哈哈哈哈哈哈哈哈哈哈哈哈哈哈，这肯定是第一次座山里大巴，笑死我了	C
我遇到过这种开车特别猛的司机，我都不敢呼吸，我生怕影响了司机，一直在心中默默祈祷	C
看这山路十八弯就知道是衡山	C
像不像之前我们学校研学坐前排的视角	C
逗死我了哈哈哈哈哈哈哈哈哈哈哈哈哈哈哈	C
我真能体会这个大叫的人，哈哈哈哈哈哈哈哈哈哈，我这隔着屏幕都吓️腿软	C
我大班的时候去沙漠做越野车，前座一个13岁的哥哥说好刺激，要在快点司机越开越兴奋，我差点吓吐	C
我小时候去一个景区就是这样，每个司机都开的超快，我当时还在想撞上了要怎么逃生	C
哈哈哈哈想起以前读大学的时候一行人去泸沽湖 也是这种路 那个司机也是这样开 一路被我们骂到地方去哈哈哈哈哈哈哈哈	C
你这声，不要开玩笑，瞬间，激起了，秋名山车神的尊严	C
像不像新疆口音哈哈哈哈哈哈	C
我记得我小时候家里带我出去玩，有幸做过这样的下坡车，感觉比一般的过山车还刺激	C
真的好厉害的，山路十八弯能那个速度的	C
衡山的道路就是这样的 要是你怕的话。走路就好。山路很陡下坡就算带档溜车都很快	C
实不相瞒，坐大巴的时候，我也很害怕撞到，因为大巴太大了，刹车拐弯，旁边还有小车	C
藤原拓海表示秋名山都没这么多的弯。	C
哈哈哈哈哈哈想学这门杀人技	C
真的是，有次坐山车，和这哥心情一样，内心像在坐过山车，那天下着小雨还有雾	C
有幸去南岳衡山坐过一次，心都提到嗓子眼了，太能体会视频中大哥发自内心的咆哮	C
这是视频后期处理的吧，把速度加快了！实际的司机哪里来得及那么快拐弯	C
13年广东观音山 下山还是高尔夫用的那种电车我滴孩比过山车刺激多了	C
有幸做过一次，很爽很刺激。比古木游龙要爽的多	C
你这还有护栏，我老家那边没护栏，小时候没感觉，长大回老家，那旁边就是悬崖的感觉真爽	C
一听就是新疆人吧这个哈哈哈哈哈哈哈	C
衡山路都是这样的啊。十八个弯是远远不止的	C
这个男的新疆人嘛哈哈哈哈哈哈哈	C
我在天门山被甩的很快乐，一开始记着安全带后来直接跑后面坐不系安全带	C
我叔叔开车下山也是这样，还让我坐副驾驶，感觉心脏@都要飞出来了一样	C
这像伊吕波山路啊，不是衡山吧？好久前就看过这个视频。	C
当时在岳麓山坐观光车，车开了一会就默默抓紧扶手，上了贼船了	C
人家吃这碗饭的，你觉得拿世界冠军遥不可及但是罗伯特觉得只要去了就会那冠军回来！	C
秋名山车神哈哈哈哈哈哈哈哈	C
嗯，莫干山公交车上大部分是宝宝，让原本紧张的空气多了许多份欢快乐	C
@小蛮。M：三亚热带雨林的观光车比这个还刺激	C
在三亚有个什么森林公园我忘记叫啥名了 那开车上山也是刺激的很	C
我去三亚也是，风景区下山的路，山路十八弯，那速度感觉都在地府边缘了	C
白云山的观光车比这个猛的多	C
你越挣扎。我就越兴奋	C
喊的这个人是新疆口音哈哈哈	C
可以不把自己的命当命，但不能拿别人的命寻找刺激	C
山上的车都这样，长白山天池也是这种路，一路上车里喊一路	C
这口音一听就是新疆的哈哈哈哈	C
司机技术是不错，但是常在河边走哪能不湿鞋，这么多年没出意外是真的挺意外，要是我高低等停下车和司机切磋切磋拳击。	C
一次意外足以止命	C
当代秋名山车神	C
这应该是乌鲁木齐的南山旅游大巴的下山路线，听口音也像新疆的，	C
转弯不能太快，坐车人都吓到了，生命保贵，不要拿别人的生命开玩笑。	C
泰山环山路十八弯司机来战	C
你们上一次湖北的武当山，去做上山的公交车，那个也是盘山路，坐着贼刺激！	C
体验过一次这样的山路十八弯	C
这种咋咋唬唬的 最终导致车祸。 这种路还停车 下车！后车根本没视线 直接撞了	C
香港太平山的呢个观光车比这个带劲	C
你越叫得厉害司机樾兴奋，司机越兴奋越容易出错	C
电影《飞驰人生》你知道我每天开多少遍吗，对路况的熟悉	C
刺激不刺激，意外不意外	C
哈哈哈哈哈哈哈哈哈，我当时也做过这一种车，也可快，吓死我了	C
他这个时候速度已经慢慢提上去了，刹车的话，很有可能会撞到	C
新疆口音哈哈哈	C
看个热闹，这司机开车看着好过瘾啊，刺激	C
哈哈哈哈哈 太喜欢新疆口音	C
哈哈哈哈哈 太喜欢新疆口音	C
这位是机大哥刚刚看完了秋名山车神这部电影，还没有从戏里面走出来	C
这个转弯都有肌肉记忆了应该挺安全的	C
哈哈哈哈哈哈哈哈哈哈哈	C
哈哈哈哈哈哈哈哈哈哈	C
真的是，有次坐山车，和这哥心情一样，内心像在坐过山车，那天下着小雨还有雾吓死我了	C
美国大峡谷的观光司机也是这么开车，旁边还没护栏，车上人一边叫还一边笑，一帮疯子。	C
这是做了个咱们新疆人民嘛？好亲切	C
马得，让我想起了当年在江西走过的山路！	C
浓郁的新疆口音。哈哈哈	C
新疆口音新疆去旅游的吗	C
小时候在黑龙江山区坐了几次车，人到家了心还在路上	C
哈哈哈哈哈这个口音妥妥的新疆话	C
山路十八弯	C
这个驾车模式我欣赏，速度超喜欢 ，	C
啊，大学写生的时候坐过这种盘山路，开的还特快，两边是悬崖，但是当时估计太年轻，前后几辆车都是同学，所以当时特兴奋，像做过山车一样	C
不出意外就很意外了！	C
云南以前的山路就是这样的。尤其坐第一排。转弯时候感觉人已经在悬崖外面了。比什么过山车都刺激。	C
司机：我每天在脑海里开二十遍，五年，三万六千多遍，每个弯道我都记得……	C
@这是新疆口音	C
这视频明显是加速了的，后期合成的声音。实际上人家开得很稳。如果真这么快，车已经翻了。一听新疆口音。	C
武当山的司机也是这样的 而且雾还特别大还下着雨 开的比这还快。 本来以为上下山只有一辆车。没想到这么快的速度还能遇见对面来车的。司机真的很不怕死。整车人都在那里吐了 无一例外	C
武当山的司机也是这样的 而且雾还特别大还下着雨 开的比这还快。 本来以为上下山只有一辆车。没想到这么快的速度还能遇见对面来车的。司机真的很不怕死。整车人都在那里吐了 无一例外	C
感觉像小时候去外婆家石台山区，整个就是一个刺激	C
不处意外就要出意外了	C
衡山这个我坐过，很过瘾的	C
长白山天池奔驰快巴 ，是真滴刺激	C
[惊呆][惊呆][惊呆]	C
有幸坐过，人在车上坐，心在天上飞。	C
13年广东观音山 下山还是高尔夫用的那种电车我滴孩比过山车刺激多了到山下脚都软了	C
去过衡山，坐过司机的车，把我吓得不轻，以后再也不敢坐了，真的，开车猛的很	C
一点都不意外，湖北的拼车司机也这么开车，嘎嘎猛，那车就差俩喷射器就能起飞了	C
这速度能追上奔驰上的夏树吗	C
哈哈哈哈哈哈哈我觉得很刺激	C
很刺激哈哈哈哈哈哈	C
藤原拓海在其面前都是弟弟	C
坐过！人家技术没得说！只要不出意外一切太平	C
香港太平山顶，坐57号线巴士下来那段也是这样。	C
好刺激哈哈哈哈哈哈哈	C
哈哈哈哈哈哈好刺激	C
稻城亚丁那一段路我也是印象挺深，但是没这么快	C
这个就像拓海跑秋名山 跑多了 自然过弯就不用踩刹车了	C
峨眉山也这样，一个多小时，上山 太美了	C
哦哟哦我有恐高诶不要开玩笑撒我下去哈哈哈哈哈哈笑屎我了好刺激！比过山车经典	C
这口音一听就是新疆老大哥	C
我有幸在山东泰山座过一次这样的，以前是不知道，以后绝不在坐，我可不想拿自己的生命去赌	C
哈哈，我们到湖北随州大洪山去玩，上山是爬上去的，下山就是这情景，安全下山后觉得不枉此行，被动体验了一把过山车	C
最后结局 大家心里都知道了 芭比了	C
虽然弯很多 但视野很好	C
不出意外的话应该会出意外	C
你是没坐过长白山上山顶盘山路的奔驰商务现在减速了 当年可比过山车刺激	C
我就大学老师组织我们去太行山写生，也这么刺激的	C
我河北农业大学师旭卓实名想坐	C
这个游客听口音像在新疆长大的	C
你们可以坐一下长白山去山顶的车，嘎嘎刺激	C
不出意外的话该出意外了	C
如果不出意外的话就要出意外了	C
还来了个托马斯旋转~	C
超一流的技术一般人木懂	C
熟悉的新疆口音啊	C
南岳的观光车也是这样不用奇怪，但凡有盘山公路路段的景区，观光车都是这样	C
告诉你个秘密，坐这里的车，学过开车的请自觉下车	C
裤衩都吓湿了	C
出了意外就不意外了	C
花普通人的钱，坐秋名山车神的车	C
开车会出车祸别坐车了，坐飞机会坠机别坐飞机了，读书不一定能找到好工作别读书了	C
坐车的听口音是新疆人	C
黄山也是十八弯	C
峨眉山，九寨沟的景区大巴也这架势，魂都吓掉！	C
我坐过的，把我魂都黑脱了，山还很要高，我能活到现在是是有多幸运	C
这口音一听就很新疆啊	C
一开始牢骚，然后发怒，其次惊恐，最后求饶，结尾惊叹。	C
前几年刚出了车祸几个月然后去人户，那山，一边是很高的悬崖连树都没有，一边是峭壁，私家车师傅本地人开得好快！我吓得在后面一直尖叫	C
山沟沟的老司机，跑城里不行，跑山路十八弯个个都是牛逼的人物	C
贵州晴隆，史迪威将军二十四道拐抗战险峻公路，坐过一次，景区电瓶车司机让你欲仙欲死。	C
第一次坐确实很紧张 去过三次后山坐过六次 多坐几次就没事了	C
第一次坐确实很紧张 去过三次后山坐过六次 多坐几次就没事了	C
看了你这个，我觉得我是幸运的，我去峨眉山金顶司机下山开的可稳了!	C
去黄山的时候也是这样的弯道，区别是旁边没有树，是很深的悬崖	C
日暮晨昏，是人间最幸福的颜色。——渝翼文学社·顾玖	C
此时此刻，应该安安稳稳的坐在座位上，然后闭上眼睛，听天由命吧！	C
云台山也这样山路超级弯，中间过山洞的时候里面超级黑弯超级大，路还很窄我都怕撞车	C
去过体验过哈哈哈	C
地道的新疆口音	C
我怎么听出新疆口音？？还是那边的口音跟这边很像…？	C
有辛坐过一次，心肝都要跳出来了	C
一听就是新疆人哈哈哈	C
哈哈哈哈哈哈我喜欢	C
作为平原人，我坐过一次这样的车，司机的每一次，拐弯，我都感觉，生命到尽头了，我老公的手，都被我抓紫了	C
老司机：别紧张 别夸张 静静的看老子表演	C
不出一次事，每个人都是认为自己是个老师机，要认准意外两个字的含义啊！	C
带孩子去湖南旅游，在景区孩子们都说不好玩唯独坐了这个车孩子们个个兴奋的不得了	C
哎呀，想到一个人叫余生。时光的余生	C
南岳衡山的大巴，多少年了，还是这个速度与激情	C
之前坐大巴车走山路，整个人都麻了。	C
新疆人嘛 可爱死了口音	C
新疆儿子娃娃还怕这个	C
家属情绪稳定不？当地心里砖家已经介入安抚家属情绪！	C
去洛阳白云山体验一下，绝对比这爽	C
我们贵州这种山路也挺多，说实话，这视频速度挺危险，遇到对面来车，你反应再快，车可不听话啊	C
风浪越大鱼越贵，你越喊他越兴奋	C
这口音很像新疆的	C
看得我不由自主的左拐右拐	C
切，来四川试试。隔夜饭都给你转出来啊喂！！山路十八弯的始祖！	C
听口音是新疆朋友	C
哈哈哈哈哈速度与激情	C
已经辟谣了，看仪表台时钟就知道视频加速了很多，后期再加配音的	C
有幸在天门山坐过这样的车，真的很刺激，当时还因为没地方坐了，站在司机旁边的扶手那边，眼睁睁看着它越开越快	C
这样叫会打扰别人开车的，我也恐高，我每次都埋着头闭着眼，听着歌，啥事都没有	C
我以前去过湖北做的小中巴，那开车的司机也是这个样子，我都吓坏了，因为我们这里都是平原，从来没到山区去过	C
确实都是十八弯	C
记得有年去峨眉山，坐景区大巴从中段到山顶，司机一上车就喊：脑袋顶上有塑料袋啊，需要的提前都拿上	C
我坐过，这个就是湖南衡山每天都上演的头文字D	C
哈哈哈过瘾	C
看到衡山的视频，回想已是28年前当实习生的事了，时间过得飞快	C
十多年前，我在贵州的山路上体验过几次，幸运的是我今年十几岁了	C
只要不出意外就不会出意外	C
新疆的乘客听口音哈哈哈	C
同一条路，每天跑好几十趟，跑多了自然就炉火纯青了，我在上面闭着眼睛都能开下来	C
这是没见过张家界森林公园的十八弯	C
拿别人生命开玩笑，谋杀抓起来	C
听口音应该是新疆阿达西啊	C
一听口音就像新疆阿达西	C
我老家弯道也特别多，雾一大就是这样	C
哈哈哈，新疆人	C
这应该是个新疆人哈哈哈	C
新疆人哈哈哈	C
这是新疆人吧哈哈哈哈哈	C
可以确定是新疆人了 哈哈哈哈	C
伟大的中国 啥人才都有 中国的秋名山漂移神	C
给你来波开胃菜，就问你惊不惊喜，意不意外	C
这口音一听就是新疆人，哈哈	C
听口音，是新疆人	C
听口音新疆人	C
新疆口音好重撒~	C
前几年坐大巴去湖北 这是这种路我一路心惊胆战的	C
这一惊一乍，真的要出命	C
新疆味十足 哈哈哈哈	C
不出意外的话就要不出意外了	C
九寨沟路上有九道湾就是这么陡，当初年轻不知道危险，还觉得可稀奇，现在再让我坐，我也得先担心自己的保险有没有交	C
这不比什么游乐园刺激	C
我们当年是走下去的，路过有个湖，仙雾腾腾的	C
哈哈哈哈哈哈哈我真的要下去走路	C
新疆口音我听出来了。太刺激了	C
弯道是这样比较窄，所以说视觉效果就很快 加上司机位处的五星红旗那个飘摇的那个程度来看，这视频百分百加速了	C
弯道是这样比较窄，所以说视觉效果就很快 加上司机位处的五星红旗那个飘摇的那个程度来看，这视频百分百加速了	C
被吓着的听口音是新疆人	C
我大学实习去爬黄山，坐在靠窗的位置，那个时候没有护栏整个车的学生都在嗷嗷叫，吓得我，比坐过山车都刺激这种车都晕不了车，神经高度紧张	C
刺激我也想逝逝	C
是真的吓死人，生怕撞到我	C
太刺激可以作为一个旅游项目，名字我都给想好了挑战极限速度与激情大巴车！	C
我坐过山车就是这个感觉 越叫设备越兴奋，飞的越高	C
你啥时候去坐坐长白山的上天池的车 ，比看天池还值	C
你啥时候去坐坐长白山的上天池的车 ，比看天池还值	C
听着新疆口音来南方 吓到了	C
咋听着像新疆口音	C
听这口音，是新疆的乘客啊	C
听口音我以为是新疆的车	C
这口音一听就是新疆的	C
怎么听着像新疆口音 害怕了老乡哈哈哈哈	C
听着咋像新疆口音	C
来个精神小伙教你做人	C
怎么说呢 昨天我男朋友也是这样晃我的 我想这可能就是我的内心想法	C
我小时候有幸做过	C
《真·回快乐老家》	C
新疆话，哈哈哈哈 好喜感 好有意思	C
新疆话哈哈哈哈	C
鸡公山的司机也是这样，上山比下山速度还快，路又弯又陡，可吓人了	C
湖南怎么会是新疆口音？	C
在湖南坐本地人的车走山路确实刺激	C
大学去衡山爬上去看日出，下来没钱坐缆车，我直接灵魂出窍走下来的，怎么走下来的都不知道	C
哈哈哈，比海盗船还刺激	C
新疆话溢出屏幕 吓坏了	C
藤原拓海	C
。。。看着都刺激，不要开玩笑撒，新疆哥们儿没这么体验过。	C
藤原拓海都自愧不如	C
这是个新疆大叔吗？	C
新疆人的口音	C
新疆人啊口音	C
哟，这口音，新疆人？	C
现在新闻都这样了么 后期配音加速 然后几万赞	C
从中天门坐公交下山就是这个感觉 司机师傅驾车技术超棒	C
一看就是新疆人去内地！	C
我那年去云台山，坐我爸旁边的大姨吓的全程抓住我爸的胳膊，连眼都没敢睁，可吓坏了	C
哇哈哈哈哈哈咱上次坐那个车哈哈哈哈哈	C
秋名山老司机，没什么大惊小怪	C
这是衡山的哪条路来着，前几年走过一次，是真弯啊，忘记叫什么路了	C
泰山的车，比过山车都刺激，一车人在那叫！哦！啊！咦！然后司机内心毫无波澜，我们有点尴尬，车上的人相识一笑。	C
这是南岳到后山那一段路 我们经常走习惯了，没事很安全的	C
张家界的三路十八弯旅游巴也是这样	C
我之前去白云山也感受过这种刺激	C
湖南的这种山路特别多，我爸以前带着我去避暑，上去一次，我就吐一次	C
口音都是新疆的	C
几年前会湖北，我的内心也在这样呐喊但是司机和我的亲戚们都很淡定	C
这是衡山还是秋名山啊	C
江西新洪大诈骗6000余业主共计上百亿	C
拍视频的我感觉像新疆口音…	C
拍的不错，加油哦！	C
新疆阿拉木汗大叔	C
哈哈哈哈哈哈哈哈，这样行得吗？我恐高，认真的吗？不要开玩笑，我下车我下车~哎 哎 哎	C
我看第一眼感觉怎么和湖南怎么像，一看文案就是湖南	C
啊哈哈哈哈哈哈太刺激	C
终于可以体验一下我当年赛车手的身份了，看到前面没给你们来个排水渠过湾	C
刺激 ，灵魂快出窍了吧	C
哈哈哈哈哈哈哈哈直接原地起飞	C
放慢速度看视频加速的痕迹依然很明显 至少放快了四五倍	C
我怎么还听出了新疆口音	C
@深有体会	C
别那么自信自己技术好，一个不留神就会遗憾终生。	C
如果在家里被老婆气得出来散散心，坐这车是最棒的	C
去往雅安石棉县的新民乡路上的司机也也是这样开的好刺激呀，好喜欢	C
以前去九寨沟，司机还开观光大巴车玩漂移。我坐在后排被吓得够呛	C
新疆口音	C
真实版速度与激情！	C
藤原拓海都没这么牛	C
感觉像新疆阿达西的口音	C
大惊小怪，这路已经很好，有本事去湖北省十堰市房县至神农架路段，十道湾，桃战下，那才叫刺激。	C
三亚热带雨林的观光车比这个还刺激	C
哈哈哈哈哈哈哈哈	C
可能所有的景区司机都这样吧！之前我去我们家附近的一个景区里面玩，那下山的路也是山路18弯，坐在小观光车上，我觉得我也是吓得心惊胆战的	C
听着喊的人像俺们新疆的	C
揪心看完	C
一听就是我们这里的口音，哈哈哈哈哈	C
十八弯	C
应该十八弯就是	C
对于经常走山路的来说这跟常见。	C
我有次晚上坐了一趟衡阳县的大巴，好家伙，开的跟过山车似的，站起来想下车又被颠回座位了……	C
去我介休绵山体验一把吧你越喊司机越兴奋	C
想当年考驾照，教练也是这么叫的	C
我跟你说每次回家，上山的路上都老刺激了	C
小时候去云台山那次，我特别小不懂得珍惜生命，还笑话同行大人胆小，劝她尝试。	C
有幸坐过一次，比坐过山车都带劲……	C
司机：我给你秀一下车技，成功了你夸我	C
我咋听的像新疆的口音	C
优美的新疆话	C
靠一辈子都有可能意外	C
我去武当山坐了一回，当时兴奋的呀，比去游乐场还好玩	C
张家界上山的车也很棒棒	C
我去湖南旅游，师傅们开车都是这种山路，30迈左右，很刺激很稳的	C
真实版秋名山车神	C
我当年也是坐在前面，感觉心脏要跳出来啦！	C
笑死我了哈哈哈哈哈哈哈哈	C
哈哈哈哈哈哈哈哈笑死我	C
我做过类似的景区大巴车，如果做车尾，有坐海盗船的感觉	C
我昨天开车拐弯也没有刹车，我对象坐副驾驶吓得都骂我	C
车上一个叶廷亨	C
我去香港的时候去太平山顶那个司机开的也好快	C
之前去过云台山，一路被迫钢管舞	C
占道过弯，无论多老的司机，都有安全隐患，衡山难度系数比太行山还厉害，有一段连续上下坡，大概10km	C
把秋名山跑平了也没追回夏树	C
囊斯给～	C
我去南京红山动物园的时候就做这个车给我腿都吓软了	C
忽然想起哪个词《刺激》	C
还好啦，不出意外的时候很安全	C
我每次去耍，坐这车和这个大哥一样的心态，脚指母都抓紧了	C
上山看到过，真的猛	C
免费体验速度与激情	C
哈哈哈哈憋开玩笑我要下车哈哈哈哈哈刚开始你神经病吧然后你憋开玩笑我要下去然后啊啊啊啊啊啊啊	C
哈哈哈，湖南衡山	C
你不要开玩笑哎 啊啊啊啊啊啊啊啊⊙﹏⊙	C
拴q哈哈哈哈哈哈哈哈	C
我们村刚出了车祸确实不应该拿生命开玩笑七个人目前已知死了俩	C
是初上衡山，去多了，就习惯司机的操作了，行云流水	C
说话新疆口音哈	C
还想下去，既然上车了使命必达，放心我可是老司机	C
衡山派飘逸道人可不是盖的	C
他该去冬天的峨眉山试试	C
司机肯定是开熟了，只要不出意外，是不会出意外的	C
哈哈哈 这个配音我很熟悉	C
哈哈哈哈哈，原来都是一样的心里独白	C
我有幸坐过这种速度与激情的车	C
在峨眉山我也坐过	C
去贵州的时候有幸体验过一次，两个小时的路程，抱着孩子，胳膊酸了一个星期	C
泰山那个就跟做过山车一样心都提到嗓子眼	C
之前在青岛训练营的时候就是这么个情况	C
越听越像新疆话撒	C
长白山天池那年不得掉下去几台	C
现实版速度与激情	C
纵享丝滑	C
刷到过这是两倍速度播放。你这是断章取义。	C
我一般都是逛完景点再单独往返坐两遍这种车	C
这口音，新疆味道啊！	C
以前坐过一个大巴车去山东就这种连续好几个大拐弯司机一气呵成不减速过去！	C
长白山上山的时候，那个司机也这样，后面我坐着心脏都出来了，我生怕他从四千米的海拔上滚下去	C
海南文昌月亮湾那的铜鼓岭，坐车上下山，我坐的魂都快没了	C
说这个话的是新疆的 哈哈哈干撒的呢	C
黄山上山观光车比这个刺激	C
这大叔新疆的v吧	C
我当时下来录视频了的，但是视频看着不害怕，但是我自己坐下来的时候说实话挺怕的，衡山那个路有点弯的地方柏油路都被磨平了	C
这车技非常棒	C
南岳景区大巴车，晃得我下了车直接抱树吐	C
中国“秋名山”	C
经典疆普	C
这是南岳衡山的观光车吧 好刺激	C
说话的人好像是新疆口音	C
凤凰山比这还刺激20快体验过山车。终身难忘 我是不在去了	C
好刺激好好玩。	C
我怎么越听越像新疆话…	C
比游乐园还刺激	C
亚马逊小河里开船	C
确实感觉越喊司机越兴奋	C
去过黄山的朋友们大家也知道那车也屌的	C
肌肉记忆 闭着眼睛也能送你到下面	C
没猜错 之前秋名山送过豆腐的吧	C
没猜错 之前秋名山送过豆腐的吧	C
哈哈哈哈哈哈我又想起来，咱那次还是倒着坐的，都快飞出去了	C
现实版的秋名山车神	C
去山上都是这样的 山路	C
去山上都是这样的 山路	C
极品飞车OL最难得一张图	C
这熟悉的新疆话	C
过来学习学习	C
这不是跟之前香港那个秋名山车神一样吗？	C
吉林上长白山天池也有这么一条道，当时面包车上有个孩儿都吐了	C
不要开玩笑撒（新疆口音）	C
新疆乌鲁木齐的口音	C
真刺激！难得的免费项目！	C
没事，驾照就是在这路段考的。	C
每个旅游区基本都是这样的，之前在三亚蜈支洲岛也挺刺激，下面就是海	C
看着像是岣嵝峰森林公园	C
坐在上面有福萨保佑。	C
大连79道弯，我以前司机开车就是这么猛	C
我记得我也做过九十九道弯，到山顶都吐了	C
我们以前去上学，要翻高山，都麻木了	C
这不新疆口音吗？	C
去逝逝	C
开始封路！等等是景区观光车！观光车下山了！	C
别牛逼车技再好，路况再熟，你连千分之一失误的机会都没有。	C
湖南吉首 湖北恩施 这样的山路不要太多了	C
湖南吉首 湖北恩施 这样的山路不要太多了	C
你应该让司机更快一点，直接撞上去	C
我弟弟前几天去车站接我回家，回家路上就是这样开车	C
从吉林安图去二道白河 大巴也这样	C
哈哈哈哈哈哈哈哈这不就是我们	C
去游乐园的钱省了一半做了一趟过车	C
好过瘾哦，	C
应该是司机常年跑 确实顺手了，在就是这种长下坡，带刹车 容易刹车过热 然后真就没有刹车了，有没有专业的来科普一下子	C
峨眉山的也这样我都吓得系安全带了比蹦极还刺激	C
像不像咱们那次坐山上观光车	C
亚龙湾热带雨林公园的公车也很刺激	C
我去黄山的时候也这样，当时那大巴开车上山我都是拿个袋子接着	C
86下山了 哈哈哈哈	C
终于见到科目二的实操了	C
南岳的观光车也是这样	C
让他来云南感受一下这里的18弯	C
中巴车大巴车开山路就是这样的路线，不然转不过去吧，就是路况不好还开快确实是问题	C
视频快进了，我感觉这路还比不上玉龙雪山那段路	C
我也做过这种车，真的很刺激我感觉好好玩	C
有幸坐过，真的很刺激！	C
好多年前就体验过了，吐得稀里哗啦	C
你叫的越大，开的越快，，你越叫，司机越兴奋	C
客车大巴车还得印度丧彪	C
法律规定转弯速度限速30迈	C
黄山大巴司机到现在都记忆犹新	C
这有什么好怕的，不出意外的话一般都没事	C
藤原豆腐店的人都来给你比赛。	C
刺激越喊越刺激	C
哇.坐这个车比过山车歹多了	C
很刺激很喜欢	C
乘车上长白山也很爽，	C
放心他们都开习惯了，不出意外的话是很安全的	C
如果不出意外的话还是很安全的	C
不出意外的话，还是很安全的！	C
去峨眉山的时候也挺酷	C
原视频我记得是香港的吧	C
长白山那观光车也是，老刺激了	C
安徽黄山也这样	C
这是拿一车人的生命练手啊	C
我坐观光车也经历过一次	C
坐过，感觉好玩又刺激	C
重庆的秋名山蛐蛐车能与之匹敌吗	C
感觉命在天上飞	C
表示上学都是走这种车	C
秋名山大巴	C
有幸体验过一次，确实够刺激	C
重庆金佛山也一样	C
@这多丝滑呀	C
新疆观光客	C
@我看着都怕	C
哈哈哈哈哈哈 我有一年上晚上上山顶 是真吓人	C
好刺激好刺激	C
是不是所有带山的旅游景点，坐观光车下山都是这么刺激	C
司机：这位新疆口音的乘客请你冷静	C
一听就四新疆人。	C
喊的那个正宗新疆人	C
我记得小时候去花垣，我们那个行李箱都被甩掉了	C
出来玩，不刺激能行吗？门票都是掏钱买的，得让你们觉到物有所值啊	C
司机：诸君，我好兴奋	C
那一年在秋名山，我双手插兜，不知道什么叫对手	C
坐车的是个新疆人	C
真刺激，司机技术好是好，出发前车也要检查好	C
云台山的公交车也很刺激，比过山车舒服	C
@好玩	C
我上次都吓到了@	C
刺激。那个路每次去看到都怕	C
拓海的精髓。你是学到了	C
05年去衡山玩、下山的时候一毛一样的经历	C
坐大巴还得坐前排刺激	C
危险地区坐车请不要 尖叫啊司机会分精的，更危险	C
我玩疾风剑豪，我的队友也有这样的感慨	C
比过山车还刺激哈哈哈	C
比过山车还刺激嘛，哈哈哈	C
有幸坐过一次，主要是爬上衡山顶上那个庙都已经下午了，不得不掏钱坐一次	C
司机：这就是强者，把别人的生命掌握在自己的手里	C
这熟悉的新疆味道	C
去黄山，有幸体检过“过山车”	C
嗯，上次司机还一脸得瑟和我说漂移挺爽吧	C
一听就是新疆朋友，	C
这一听就是新疆的朋友	C
最后真撞了？	C
激情末班车	C
衡山那个山，有幸坐过	C
新疆大哥嘛这是哈哈哈	C
这新疆大哥，哈哈哈	C
最后还是撞了吧。	C
我还以为是俄罗斯人呢	C
啊啊啊，啊…西巴	C
司机虽是老司机，但是你不能拿一车人的生命陪你玩刺激吧	C
有幸坐过，是这样的我都惊呼国粹！	C
刚刚是什么技能？	C
孝感的十八谭也可怕得一批	C
黄山大巴车也牛逼	C
体验过一次 爽的很	C
体验过一次 爽的很	C
峨眉山请求出战	C
好多景区拉游客进景区的小巴开的都这么猛！越有女的尖叫他们越来劲儿	C
这好歹还有个护栏，去年在浙江大明山，那司机开的比这还野，搞得好兴奋。	C
峨眉山也是这种	C
峨眉山也可以	C
峨眉山也是这样	C
只要它不出意外就很安全	C
不出意外很安全	C
明显视频加速了，而且拍摄角度也有很大一部分原因	C
人在车上飞，魂在后面追	C
湖南科目二怎么考的吗	C
这个不出如果意外的话，很安全的	C
要是不出意外的话就很安全	C
加油，努力	C
新疆人民表示，不要这样塞！	C
这乘客听着像新疆的儿子娃娃	C
长白山的下山也很爽	C
别喊了，你越喊司机越兴奋	C
喊吧。尽情的喊吧。	C
@我想试试	C
我坐过 还遇到出车祸 不过不是我坐的那辆	C
哈哈哈哈哈哈哈笑死我了	C
出车祸的都是技术好的	C
现实版…速度与激情！下车，人都吐了！	C
我做的下山公交都这样 慢慢习惯了	C
上次去黄山也是，车上人都在喊	C
有幸坐过一次太行山的，毕生难忘	C
拐好了一阵子就过去了，没拐好一辈子就过去了	C
这不比游乐园的过山车好玩	C
这乘客一定是新疆人吧哈哈哈	C
下山车确实有这么快，这些司机每年跑几千趟，对路况熟！我每只开私家车也跑这么跑，路况熟，车况好就可以玩	C
快进骗老子	C
下学期说不定可以去感受一下	C
喊吧叫吧，我会更兴奋的	C
司机为了给你留下深刻的印象，努力的工作中。	C
没意外的时候都很安全	C
这车票还可以免费体验飘逸式过山车也太值了	C
感觉你越喊他越兴奋	C
观光车坐出过山车的感觉	C
有幸在黄山风景区也体验过	C
很正常啊，我以前下山就是坐的他们经常载客的面包车从山后下山，道又窄开的又很快	C
你越喊司机越兴奋，你越说不要，他就认为你想要	C
梵净山的观光车也是这么刺激	C
这视频能作为证据，控告司机危险驾驶和危害公共交通醉，可以获得精神赔偿。	C
这个语音好熟悉	C
这个公交车好好玩	C
一看就是新疆人。	C
体验过一次这样的山路十八弯超急超陡的那种转弯，我们是刹车都闻到烧焦味了，真的刹车也怕不刹也怕	C
峨眉山景区的大巴司机也是这样	C
之前我回老家，上山我爸就是这样还单手开	C
免费玩了把简易式过山车，可以了	C
司机应该挺享受的，他习惯了，觉得很刺激	C
速度与激情番外篇	C
口音有点熟悉	C
熟悉的口音	C
这是死亡飞车	C
86上山了	C
一听就是新疆人出去玩去了	C
我去梅林，公交车下山比这还刺激	C
牛逼哈哈哈哈	C
牛逼，哈哈哈哈，	C
哈哈哈哈哈牛逼	C
你越喊司机越兴奋	C
司机:你们越喊我就越兴奋啊	C
越喊司机越兴奋	C
他越喊司机越兴奋	C
你越喊 司机越兴奋	C
他越喊，司机越兴奋！	C
哈哈哈哈我也想坐	C
司机：你别喊啊，你越喊我越刺激	C
叫这位乘客去张家界天门山坐一趟观光大巴车吧！记得穿成人尿布！	C
比过山车还过瘾	C
秋名山车神在这里算啥	C
我去南岳的时候下山司机就是这么开的，真人在车中坐，魂在后面追	C
之前坐的时候内心毫无波澜	C
你越叫，老司机越兴奋	C
他用惯性过弯，他的车速很快，我只看到	C
司机可能是今儿身体不舒服，实力都没发挥出来一半，看把人吓的	C
妈耶，这过山车比游乐园的可便宜多了	C
意外，意料之外，还是小心为好。	C
当时我们就坐的这个车呀还好没有还好没有坐前排	C
你越喊他越兴奋	C
这样就别喊越喊越兴奋	C
你越喊我越兴奋	C
说明司机技术好，喜欢刺激的一定要去坐坐	C
有次坐车上庐山赶上大雾，能见度一米都没有，那个车照样开的飞快，七拐八拐的冲上去了，真是佩服	C
坐观光车有很多是一家子出来玩带的年纪大的老人，这个车速，老人家根本受不了的，衡山车神还请手下留情	C
新疆的朋友哎	C
新疆的朋友吗？	C
新疆的朋友	C
谁给我一个意外的视频	C
哈哈哈，确实是这样，我坐过两次了	C
这司机要放秋名山就没拓海啥事了	C
他应该去参加赛车	C
公交车坐出了过山车的感觉 哈哈哈哈	C
这哥一听就知道是新疆人	C
很像我玩qq飞车的帅气模样	C
QQ飞车飘的不带劲，要现实版	C
这就叫速度与激情	C
速度与激情	C
哈哈哈哈我也坐过	C
试试西边那条岭	C
其实速度不快是视觉问题	C
我坐过，而且喜欢坐靠悬崖的这边	C
好搞笑，好刺激，姐姐	C
司机说你别喊了你越喊我越兴奋	C
学校司机	C
衡阳人告诉你这是真的哈哈哈哈哈非常刺激	C
很惊险刺激吗？并不是，视角问题。我坐过了，会车也不停，就是技术好。	C
娃娃还小 ！ 娃娃还小！	C
去黄山的时也是这样	C
墓前很安全	C
长白山上山顶的小车申请出战	C
哥们你越喊司机越兴奋，闭嘴会好一些	C
衡山车我做过啊并没有这么快，明显加速和配音好吧	C
笑死了一听就是新疆人	C
冰雪路面踩刹车就撞护栏	C
新疆人在湖南?	C
在湖南的新疆人？	C
越叫司机越兴奋	C
你越叫 司机越兴奋	C
你越叫司机越兴奋	C
过瘾啊	C
司机：相信我，我有的是经验，只要不出意外的话很安全	C
喊的这个人绝对是咱新疆的。	C
没想到衡山靠这个出名	C
上传容易下全南。	C
被迫坐了一把过山车	C
乘客口音一听就是新疆的	C
听口音，这个乘客是新疆的	C
旅游区上山的观光车真的就是这样的速度，吓人的	C
峨眉山下山的车也这样	C
我觉得景区观光车好像都这样开每次坐都吓死	C
司机之前是开A86的秋名山之王	C
法老爷爷	C
贵州山路有比这还急的	C
坐车头的够刺激	C
越喊越兴奋	C
越喊越兴奋，	C
越喊越兴奋哈哈	C
哈哈，越叫越兴奋	C
你越喊越兴奋呢	C
越叫越兴奋	C
要是有心脏病的，他承受的起？	C
我大学实习去爬黄山，坐在靠窗的位置，那个时候没有护栏	C
内个样子，新疆话都整出来了嘛？	C
大概5.6面前我在万仙山坐的下行景区观光车也是这样，整个车程司机不减速，拐弯还特别多，吓得老人下车都腿软	C
有一年在三亚哪个景点坐的观光车也是这样	C
我觉得很不错	C
比印度丧标还牛	C
司机:你别叫了，你比这拐弯还让人害怕	C
新疆的朋友撒	C
在哪里 我要去玩 这比过山车还安逸	C
这车在哪里这么刺激。我要刺激刺激	C
哈哈哈，本人有幸坐过一次	C
新疆的阿达西	C
讲话得是新疆人	C
之前去同学家在山上开车也是弯弯绕绕很刺激就是说	C
哈哈哈哈哈我当时做的时候也很害怕	C
我初二去了九十九个弯人傻了	C
跟过山车一样，速度与激情	C
能在这样山路上开车的人，技术都是非常娴熟了，大家安静坐好就可以了，不会出事的	C
哈哈哈哈哈哈哈看得出来乘客很急了	C
我感觉很好这样，心情放飞的感觉，	C
有一种我加油门过科二的教练的既视感了	C
普通人用脑子想也知道视频加速了	C
野	C
QQ飞车都不敢这样设计赛道	C
这确定是湖南，不是在新疆，这个声音没在新疆待个十年八年练不出来	C
雾天地上看地上有水踩刹车的话会不会侧翻？	C
你叫的声音越大我就越兴奋	C
[truncated: 12,233 more rows]
