# Supplementary material for: Governing digital misinformation: A computational analysis of platform intervention using a three-party evolutionary game model
Source: PLoS One. 2026 Jul 17;21(7):e0351207. doi: 10.1371/journal.pone.0351207 (PMC13379142; doi:10.1371/journal.pone.0351207)
Supplement: S2 Dataset — (ZIP) [file pone.0351207.s002.zip › processed data/Figure9-analysis data(english).xlsx]

## Sheet: Sheet1
comments	English Translation	people-label
简直不负责任	Utterly irresponsible	I
藤原拓海：昨天我输给了一辆横山大巴，他用惯性漂移过弯，速度很快	Takumi Fujiwara: Yesterday I lost to a Yokoyama bus. It took the corner using inertial drift and was going really fast.	C
视人命如草芥	They treat human life as worthless	I
没有一点职业操守！！！	Not a shred of professional integrity!!!	I
这其实速度也差不多，不知道你有没有坐过衡山的末班车大巴？当时车上就我和我朋友加司机三个人，正好是最后一班车。不过挺刺激的	Actually, the speed was about the same. I don’t know if you’ve ever ridden the last bus from Hengshan? There were just three of us on the bus—me, my friend, and the driver—and it happened to be the last bus of the day. But it was pretty thrilling.	C
因为自己开自己相信，我觉得我能把握住这个速度，而别人开多少是有点不信，开成那个速度，你就觉得有点过分快了，就好像过山车，实际速度，别说高速了，就一个正常车道速度都比不过，为什么会感到害怕呢，一方面是过山车上摇下摆，另一方面就是你感觉这个速度并不受你控制，你觉得关键时候自己按不了＂刹车＂而慌，简单来说，就是你觉得你的命并不是把握到你手上了，而是给了别人了，让别人把握去了，你肯定会觉得不安	Because when I drive myself, I trust myself—I feel like I can handle that speed. But when someone else is driving, I don’t quite trust them. When they go that fast, it just feels way too fast—like a roller coaster. In reality, the speed isn’t even close to highway speeds; it’s not even as fast as a normal lane. So why does it feel scary? On one hand, it’s the up-and-down motion of the roller coas…	I
况且这个账号置顶视频就是辟谣唐山打人事件的	Besides, the pinned video on this account debunks the rumors about the Tangshan assault incident.	I
哈哈哈哈哈哈哈哈哈哈哈	Hahahahahahahahaha	C
崆峒山也一样，不同的是路中间还有棵树还是个转弯处，吓死我了	It’s the same with Kongtong Mountain. The only difference is there’s a tree right in the middle of the road—and it’s a curve, too. It scared the living daylights out of me.	C
我自己开车和坐副驾驶有体验，相同速度感受完全不一样同样60公里每小时，某些时候坐副驾驶觉得很快很险，但是自己开相同速度觉得很普通可能超速的车祸就是这样来的	I’ve experienced driving and riding in the passenger seat—the feeling is completely different at the same speed. Even at 60 km/h, sometimes sitting in the passenger seat feels fast and dangerous, but driving at the same speed feels perfectly normal. That’s probably how speeding accidents happen.	C
那你说一下唐山的事情这个谣怎么辟 你不会真的觉得有人关心真相是怎么样的吧 所谓的当事人到底怎么了 就比如说我现在调侃你一样	So tell me, how do you debunk the rumors about the Tangshan incident? You don’t really think anyone cares about the truth, do you? What actually happened to the so-called “parties involved”? It’s just like me joking around with you right now.	I
真相与谣言取决于谁来说，这是我现在对于谣言的认知	Whether something is truth or rumor depends on who’s telling it—that’s my current take on rumors.	C
这是真的，我当时害怕极了，真的山路十八弯！	That’s true—I was absolutely terrified back then. It really was a winding mountain road!	C
这个真的不用辟谣，去过那种地方坐过的人都知道，一点也没夸张	There’s really no need to debunk this. Anyone who’s been to that area and ridden in a car there knows it’s not an exaggeration at all.	I
三十到四十在山路也算快了，如果自己开过这种山路的话就特别有体验感	30 to 40 km/h is actually pretty fast on mountain roads. If you’ve driven on those roads yourself, you’d really get the sense of it.	C
视频里可能是加速了，但是坐在这个车上真的很恐怖。我去峨眉山玩的时候，那个车真的是把我给吓惨了。	The video might be sped up, but sitting in that car was genuinely terrifying. When I went to Mount Emei, that ride really scared the living daylights out of me.	I
我家每年都去衡山，路修得很好，车也是很新的，司机稳得一匹	My family goes to Hengshan every year. The roads are in great condition, the cars are brand new, and the drivers are as steady as a rock.	C
这个视频的出处是香港的吧？我看过好多遍了跟衡山一点关系没有	This video is from Hong Kong, right? I’ve watched it many times—it has absolutely nothing to do with Hengshan.	I
八里沟，学校租大巴去的，到了山区，开的不但快还全是弯，真刺激	Bali Gou—we went there on a school-rented bus. Once we got into the mountains, the driver not only drove fast but also took all those sharp turns. It was a real thrill.	I
这口音一听就新疆人	You can tell from the accent that it’s someone from Xinjiang	I
新闻自媒体现状	The Current State of News Media	I
我去过确实开得很牛逼 虽然确实视频有加速 但是也很慌 也很爽	I’ve been there, and the driving really is insane. Even though the video is sped up, it’s still nerve-wracking—and totally exhilarating.	I
这跟香港的上山巴士还是有点区别的	This is still a bit different from the mountain buses in Hong Kong.	C
不过这种山上旅游大巴确实都喜欢开的比较刺激，只是没有这么刺激	But these mountain tour buses do tend to drive pretty aggressively—just not quite this intensely.	C
[可爱][可爱][可爱]	[Cute][Cute][Cute]	C
去过长白山吗？云里雾里s弯儿飙车。	Have you been to Changbai Mountain? Speeding through those S-curves in the mist.	C
我坐过，感觉在车上确实挺快，当时心里慌急了，但是没有视频这么夸张	I’ve ridden one—it definitely felt fast inside the bus. I was really nervous at the time, but it wasn’t as extreme as in the video.	I
峨眉山也是超大雾也开很快	Mount Emei was also shrouded in thick fog, and they drove really fast there too.	C
这延时摄影就行吧，手机自带功能	Time-lapse mode should work fine—it’s a built-in feature on phones.	C
6年级去湖南张家界，上山的时候大巴司机比这还猛，因为是上山所以靠右走，我坐在右边下面就是悬崖，跟下山的车会车两辆车几乎是贴着过的，比坐大摆锤还刺激	In 6th grade, I went to Zhangjiajie in Hunan. The bus driver going up the mountain was even crazier than this. Since we were going uphill, we had to drive on the right side of the road. I was sitting on the right side with a cliff right below me. When we passed oncoming cars coming down the mountain, the two vehicles practically brushed past each other—it was more thrilling than riding a giant sw…	I
鱼沟 唐山 富士康 胡鑫宇 叶婷 那么多谣言不去辟 跟几个段子较劲 不愧是抖谣平台	Yugou, Tangshan, Foxconn, Hu Xinyu, Ye Ting—so many rumors out there, yet you don’t bother debunking them. Instead, you’re fixated on a few jokes. Truly a platform for spreading rumors.	I
那么多谣言不去辟 跟几个段子较劲 不愧是抖音外屁股平台	They don’t bother debunking all those rumors, but they’re fixated on a few jokes. No wonder it’s a platform that panders to Douyin.	I
害怕是真的，速度其实不快也是真的，司机很有经验这个速度就算出现意外也不会出现伤亡也是真的，没必要揪着我的第一句话不放	It’s true that it’s scary, and it’s true that the speed isn’t actually that fast. It’s also true that the driver is very experienced—at this speed, even if an accident happened, there wouldn’t be any casualties. There’s no need to fixate on my first sentence.	C
做一下香港的双层大巴，太平山下山的，坐第一排，二楼，我觉得比过山车刺激	Take a ride on a Hong Kong double-decker bus going down from Tai Ping Shan—sit in the front row on the top deck. I think it’s more thrilling than a roller coaster.	C
本来还想去体验一下，你一澄清瞬间不想去了	I was actually planning to try it, but after your clarification, I instantly lost all interest.	I
张家界国家森林公园是真的绕 绕得我脑浆子要摇匀了	Zhangjiajie National Forest Park is seriously winding—it made my brain feel like it was being shaken to a pulp.	C
峨眉山的大巴也这么开，还是晚上，其实车速并不快，没那么夸张，视觉和视角的问题。	The buses on Mount Emei drive like that too, especially at night. The speed isn’t actually that fast—it’s not as dramatic as it seems. It’s all about perspective and how you see it.	C
你去黄山的话，也会有这样的路的，不过不用担心人家司机很稳	If you go to Huangshan, you’ll encounter roads like that too, but don’t worry—the drivers there are very steady.	I
我去香港坐上山的公交真是这样的	I took the bus up the mountain in Hong Kong, and it was exactly like that.	C
坐过，基本或多或少会有晕车的	I’ve ridden it—most people get a little motion sickness, more or less.	I
要不是我做过景区的大巴我就信你了，那年腿给我都吓软	If I hadn’t ridden a scenic area bus myself, I would’ve believed you—that year, my legs went weak from fear.	C
我就说路线那么熟悉，原来是衡山	I knew the route felt familiar—turns out it was Hengshan.	C
坐过登山大巴，确实是在漂移。。。	I’ve ridden the mountain bus—it really does feel like it’s drifting...	C
厉害哈哈哈哈哈哈哈	That’s intense, hahahahahaha	C
当时视频下面我记得有文字写了是加速播放。	I remember there was a note under the video saying it was sped up.	C
转弯必须快，因为车长，必须把方向迅速打过去，但是视频确实2.5－3倍速了	You have to take the turns fast because the bus is long—you have to turn the wheel sharply—but the video is definitely sped up 2.5–3 times.	C
去过还好	It was fine when I went	I
本人亲测，如果各位真想体验一下，可以去长白山天池，不仅是那里的大巴，连面包也很牛	I’ve tried it myself. If you really want to experience it, head to Tianchi Lake on Mount Changbai—not only are the buses there wild, but even the minivans are crazy	C
信阳鸡公山也是这样的，没那么快，别人都能坐我也能坐	It’s the same at Jigong Mountain in Xinyang—not quite as fast, but if others can handle it, so can I	C
峨眉山就是这样的	Emei Mountain is just like that.	I
去坐长白山摆渡车试试油门过弯，边上就是悬崖	Try riding the shuttle bus at Changbai Mountain and see how they accelerate through the turns—there’s a cliff right next to the road	I
山东航空 重庆出租 武汉公交 衡山大巴 四大运营奇迹	Shandong Airlines Chongqing Taxis Wuhan Buses Hengshan Intercity Buses The Four Great Operational Wonders	I
好像在永嘉书院那边，最下面不用爬山的，可以坐观光车上去，路是弯弯曲曲的，但是吧，下车吧，左拐右拐的，好害怕，虽然速度不快	It seems to be near Yongjia Academy. You don’t have to hike from the bottom—you can take a sightseeing bus up. The road is winding, but when you get off and walk, it’s all left turns and right turns. It’s really scary, even though the speed isn’t that fast.	I
应该有加速，但是我去哪个山的时候里面大巴确实跑的挺惊险，不过没这么快	It probably accelerates, but whenever I’ve been to a mountain, the buses there really do drive quite dangerously—though not this fast	I
建议去崆峒山试试 那上山路是真快 印象深刻	I recommend trying Kongtong Mountain—the road up there is really fast. It left a deep impression on me	C
新疆普通话	Xinjiang Mandarin	C
我记得这个视频不是香港的吗	I thought this video was from Hong Kong?	I
你要真的想好好搞，就给自己一点流量，不要天天在那应付别人，观众都看在心里。。。。	If you really want to do this right, build up your own following. Don’t just go through the motions for others every day—the audience can tell.	C
这视频好几年前就有了，还是没配音版本的。然后一加配音现在又成了看似正规的新闻了。就很烦那些开局一张图，故事全靠编的，真那么会写故事为何不去写书？造谣造谣，看到造谣者的时候真的很希望真的存在拔舌地狱。	This video has been around for years—it was originally the version without voiceover. Then, once they added the voiceover, it suddenly became this supposedly legitimate news report. It’s so annoying when they start with a single image and make up the whole story. If they’re really that good at storytelling, why don’t they write a book? Spreading rumors, spreading rumors—when I see these rumor-mon…	C
你不要叫，越叫司机越兴奋！	Don’t scream—the more you scream, the more excited the driver gets!	C
从和平飞车来的	From Peace Racing	I
张家界森林公园把我给……	Zhangjiajie National Forest Park really...	I
你有真的去过衡山吗？暑假去一趟吧，当年我们去衡山就是大雾，缆车停运，大巴车下来全车都在吐	Have you actually been to Mount Heng? You should go there during summer break. When we went to Mount Heng back then, it was so foggy that the cable cars stopped running, and everyone on the bus was throwing up on the way down.	C
湖北恩施全是山	Enshi, Hubei, is all mountains	I
江西随便一个小镇随便一个小山路都能吓死北方人	In Jiangxi, even a random small town or a random mountain road can scare the wits out of people from the north	I
这个速度过弯肯定是需要漂移了吧，看着都没有漂移	You’d definitely need to drift to take that corner at that speed, but it doesn’t even look like drifting	I
666，我忘了我去的白云山还是云台山了，就感觉要冲出去了	666, I can’t remember if I went to Baiyun Mountain or Yuntai Mountain, but it felt like we were about to fly right off the road	C
莫小贝那个衡山吗	Is that the Hengshan Mountain from Mo Xiaobei’s story?	C
云台山的大巴司机也这样，过弯很牛逼的。	The bus drivers at Yuntai Mountain are like that too—they take corners like pros.	C
这个路你让我骑电动车我都不敢30~40码，我怕摔怕拐弯撞人	I wouldn’t even dare ride an e-scooter on this road at 30–40 km/h—I’m scared of crashing or hitting someone on a turn	C
你家山路就这样	Are the mountain roads back home like this?	C
很多上山的景区都这样开车的	Drivers in a lot of scenic areas going up the mountain drive like that.	C
坐过一次，惊了	I’ve ridden it once—it was a shock.	C
这不觉得很爽吗？	Doesn’t that feel exhilarating?	C
但是这种山路司机的车技是真的可以，亲身体验过	But the drivers on these mountain roads really have some serious skills—I’ve experienced it firsthand.	C
三亚亚龙湾热带森林公园是真的快	Sanya Yalong Bay Tropical Forest Park is really fast	I
山路连续转弯开40就安全了？	Is driving at 40 km/h safe on mountain roads with continuous curves?	I
支持正能量	Spreading positive vibes	I
峨眉山的一样快	Just as fast as Mount Emei	I
我记得原视频是讲粤语的	I remember the original video was in Cantonese	C
师傅：速度与激情听说过吧主演是我	Driver: You’ve heard of *Fast & Furious*, right? I’m the star.	C
台湾阿里山的大巴司机真是这样	Is that really how bus drivers on Taiwan’s Alishan operate?	I
简直不负责任简直不负责任简直不负责任简直不负责任	That’s just irresponsible. That’s just irresponsible. That’s just irresponsible. That’s just irresponsible.	I
我也是坐的老丰田忘了哪款SUV副驾驶，毕生难忘的经历	I was also riding in an old Toyota—I forget which SUV model—in the passenger seat. It was an unforgettable experience	C
我第一次看的时候是在央视新闻	The first time I saw it was on CCTV News	C
本来速度挺快，但没有漂移，再慢其实更难开。	It was going pretty fast, but there was no drifting. Going any slower would actually be harder to drive.	I
然后就撞坏了一个石俑	Then it crashed into a stone statue	C
这个配音几千年了，这种作品对衡山产生影响还需要来辟谣，关键实际有人信了，对造谣的追究责任吧……禁一出百啊	This voiceover is thousands of years old. We actually have to debunk the claim that this kind of work influenced Hengshan? The key point is that people actually believed it—let’s hold those spreading rumors accountable… One ban leads to a hundred more	C
我差点看成日本的伊吕波了，因为他俩的山路太像了	I almost mistook it for Japan’s Iroha, because their mountain roads look so similar.	I
很简单啊 蓝底白字你读不懂？ 权威机关（比如公安）给出的调查结果就是真相 与之相反的就可以认定为谣言了吧？ 这么简单的道理你不会都不懂吧？	It’s simple. Can’t you read white text on a blue background? The investigation results released by authoritative agencies (like the police) are the truth. Anything contradicting that can be deemed a rumor, right? You don’t really not understand such a simple principle, do you?	I
多正常，我上次还给你发过简直不负责任	That’s totally normal—I even sent you a message last time saying it’s utterly irresponsible	I
我就说怎么那么眼熟，原来真的是我们衡山大巴不过这声音配合跟贴切，我做过一回，下车就吐了再也不想坐了	I was wondering why it looked so familiar—turns out it really is our Hengshan bus. But the sound effects are spot-on. I rode it once; I threw up as soon as I got off and never want to ride it again.	S
香港那些小巴上下山也是这么跑的，我十多年来已经没有过这种晕车的感觉了	Those minibuses in Hong Kong go up and down the mountains just like that. I haven’t felt that motion sickness in over a decade.	S
长白山下山，就是这个视觉效果，而且是没加速的	Going down from Changbai Mountain—that’s exactly the visual effect, and it wasn’t even accelerating.	S
长白山真的能体验到这种车速过弯	You can really experience that kind of speed through the turns at Mount Changbai	S
长白山也这样儿	It’s the same at Mount Changbai	S
自媒体谣言	Social media rumors	S
好巧啊！看看我的作品吧	What a coincidence! Check out my work	S
我清楚的记得张家界的这种小巴就视频里这种感觉，下车所有人都在吐	I clearly remember that the minibuses in Zhangjiajie felt exactly like this in the video—everyone was throwing up when we got off.	S
个人感觉泰山的大巴有点快	Personally, I feel the buses on Mount Tai go a bit too fast	S
肯定加速过 不过原视频也挺快的	They definitely accelerated, but the original video was pretty fast too	S
直接给发布造谣的封号好不好	Why don’t we just ban the account that spread this rumor?	S
我觉得很真，因为我在天门山也吓的要死。而且当时还是上山	I think it’s totally real—I was scared to death at Tianmen Mountain too. And that was just going up the mountain.	S
你咋没有蓝V	Why don’t you have a blue V?	S
不是 天子山跟森林公园不是一个景区的	No, Tianzi Mountain and the Forest Park aren’t part of the same scenic area.	S
这应该是祝融峰	This must be Zhuru Peak	S
我在长白山感受过这种速度与激情！司机说喜欢听乘客尖叫	I’ve experienced that kind of speed and excitement on Changbai Mountain! The driver said he loves hearing passengers scream	S
刚刷完就辟谣了	I just saw it, and it’s already been debunked	S
哦，衡山哒？我去过也做过，不快，挺稳的。我妈容易晕车的坐着这没事	Oh, Hengshan? I’ve been there and ridden it—it’s not fast, but it’s pretty smooth. My mom gets motion sickness easily, but she was fine on this.	S
确实快	It really is fast	S
建议去井冈山坐一次大巴，最好坐后排，你会发现车头过去了，你还没过弯	I recommend taking a bus ride in Jinggangshan—preferably in the back row. You’ll find that the front of the bus has already rounded the corner before you have.	S
人家说速度，你说弯道险。	People talk about the speed, but you’re talking about the sharp turns.	S
哈哈哈哈我当时去坐的是越野车，真的跟过山车一样	Hahahaha, I took an off-road vehicle back then—it really was just like a roller coaster	S
平台能干嘛？平台能把造谣的账号封禁！然而它不但没有处罚造谣账号，反而给造谣账号推流！	What can the platform do? It can ban accounts spreading rumors! But instead of punishing them, it actually boosts their content!	S
是真的！我亲自坐过！真的很快！！！弯道好大，根本不带刹车的！	It’s true! I’ve ridden it myself! It’s really fast!!! The turns are huge—they don’t even brake!	S
对啊，真坐车的时候我也觉得快啊	Yeah, I thought it was fast when I actually rode in it too.	S
以前坐过在这种地型开的，在车上真就感觉和这差不多	I’ve ridden on roads like this before—it felt pretty much the same inside the vehicle	S
玉龙雪山和天门山大巴才是真的秋名山车神	The buses at Yulong Snow Mountain and Tianmen Mountain are the real "Mount Akina" racing legends	S
没这么快吗？那算了，不去旅游观光了	It’s not that fast? Well, never mind then—I’m not going on that tour.	S
自媒体的新闻仅供娱乐	News from social media is for entertainment purposes only	S
香港也有一个差不多的视频	There’s a similar video from Hong Kong, too.	S
这个音频怎么像个新疆人	Why does this voice sound like someone from Xinjiang?	S
坐泰山的下山大巴体验过一次	I’ve experienced the downhill bus ride at Mount Tai once	S
我之前在黄果树的也很快	I’ve been on a really fast one at Huangguoshu before	S
我山东人，在云南看司机这么开车。旁边就是悬崖。人家都睡觉，我吓得	I’m from Shandong, and seeing the driver drive like that in Yunnan—with a cliff right next to us—while everyone else was sleeping, I was terrified	S
明年八月我还要去的	I’m going back next August	S
衡阳人告诉你，真的很快，不过没有那么夸张，刺激程度也就跟过山车差不多，一般两个弯你就晕过去了，等醒过来就到山下了	As someone from Hengyang, I can tell you it’s really fast, but not that exaggerated. The thrill is about the same as a roller coaster—usually you’ll pass out after just two turns, and when you wake up, you’re already at the bottom of the mountain	S
泰山下山的巴士，就是这样	That’s just how the buses going down Mount Tai are	S
之前去泰山从中天门坐车下来差不多就这样	When I went to Mount Tai before, taking the bus down from Zhongtianmen was pretty much like that	S
为什么我想到没有驾照和断腿还喝二锅头的那个视频了	Why did that video of the guy without a driver’s license, with a broken leg, and drinking Erguotou just pop into my head?	S
兄弟，你为何如此优秀	Bro, how did you manage to pull that off?	S
建议大家去长白山试试，大巴漂移过弯只要80	I recommend everyone try Mount Changbai—the buses drift through the turns at just 80 km/h.	S
九寨沟也是这样开，一面是峭壁，一面是悬崖	They drive like this in Jiuzhaigou too—one side is a sheer cliff, the other a precipice	S
确实，真的，当然还是站着，你们都不知道有多刺激	Seriously, it’s true—though you should definitely stand up. You guys have no idea how thrilling it is.	S
我去过南岳，看到下山的路都不敢坐车了然后慢慢走下去的	I’ve been to Mount Heng. When I saw the road down the mountain, I didn’t dare take the bus—I just walked down slowly.	S
南岳	Mount Heng	S
那肯定，毕竟路短加转向快加司机天天开熟练了，速度肯定比平常人开车快，我坐我也怕的不行	That’s for sure. After all, the roads are short, the turns are sharp, and the drivers are so used to it from driving there every day—they definitely go faster than the average person. I’d be terrified if I rode along.	S
衡山就这样不骗你们，我年年都得坐吐习惯了	Hengshan is just like that—I’m not kidding. I get on it every year and have gotten so used to it that I throw up.	S
去张家界的山上，都是这种的，司机开大巴上山好像闭眼睛都能开，而且山上都是雾司机就一直漂移，我总觉得后边车轱辘已经悬空了。。。	Going up the mountains in Zhangjiajie is all like that. The bus drivers seem to be able to drive up the mountain with their eyes closed, and since it’s always foggy up there, they just keep drifting. I always feel like the back wheels are already hanging in the air...	S
几百年的视频现在才辟谣	A centuries-old video has only just been debunked	S
真实	True	S
对于我这种刚过科目三的40迈这个速度拐这种弯也很恐怖了	For someone like me who just passed the road test, driving at 40 mph through turns like that is terrifying enough.	S
没必要啊	There’s no need for that	S
不至于吧	Come on, really?	S
长白山上景区车就是这样	The shuttle buses in the Changbai Mountain scenic area are exactly like this	S
坐一下去泰山的大巴就知道了	Just take a bus to Mount Tai and you’ll see	S
自驾去稻城亚丁，一路上没有高反，结果坐景区的车到景点的时候给我晃吐了……	I drove to Daocheng Yading and didn’t get altitude sickness the whole way, but when I took the scenic area shuttle to the attraction, the motion made me throw up…	S
可是千米和千米/时区别很大的	But there’s a huge difference between meters and kilometers per hour	S
黄山	Mount Huangshan	S
这速度过急弯不算快？	Isn’t that speed too fast for a sharp curve?	S
照这个速度，早翻车了	At that speed, we would’ve rolled over ages ago	S
咋到哪儿都有你？ 不是波兰球视频就是新闻	How come you’re everywhere? It’s either a “Polish ball” video or the news	S
这类视频就应该管! 很多人为了博眼球把故事说得夸张。	Videos like this should be regulated! A lot of people exaggerate stories just to get attention.	S
我去云台山玩的时候司机也是很猛	When I went to Yuntai Mountain, the driver was pretty reckless too	S
再说车速可以用迈来表示，单纯用千米反而意思就变了	Besides, speed can be measured in miles; using kilometers alone changes the meaning	S
刺激	Thrilling	S
老视频了，好像是湾湾那边的	That’s an old video—I think it’s from Taiwan	S
这个账号的制作者们想必一定是截图高手	The creators of this account must be pros at taking screenshots	S
250自然代入	250—I can totally picture it	S
不一样的配音这个视频都快五六年了。。。。我看这个视频的时候龙哥还活着	Different voiceover. This video is almost five or six years old... When I first watched this, Brother Long was still alive.	S
你咋不杠了 我还等着看戏	Why aren’t you arguing anymore? I was waiting to see the drama	S
我也做过这种下山车，真的像坐过山车，跟速度没太大关系	I’ve ridden this “mountain-descent ride” before—it really feels like a roller coaster, though it doesn’t have much to do with speed	S
你去郭亮村试试绝对比这刺激	Go try it in Guoliang Village—it’s definitely more thrilling than this	S
还好还好不是灵车	Thank goodness it’s not a hearse	S
千米本身是距离单位	"Kilometer" is a unit of distance.	S
你就是最大谣言	You’re the biggest rumor-monger.	R
兄弟你这流量还官方账号，你们豆我们？	Dude, with traffic like this, you’re still an official account? Are you messing with us?	S
一车人都给炫吐了	The whole car is getting sick from all the showing off	S
听配音我就知道是谣言	I knew it was a hoax the moment I heard the voiceover	S
为什么我感觉这个视频前几年我好像就见到过了	Why do I feel like I’ve seen this video a few years ago?	S
唐山人啊 那没事儿了 啧啧啧	You’re from Tangshan? Well, then it’s no big deal. Tsk, tsk, tsk	S
我在海南亚龙湾坐观光车的时候，那个司机要把我们一车乘客送到景点。他直接告诉我们，我们还要翻越五个山头！！！结果没几分钟就到了，速度确实挺快的	When I was riding a sightseeing bus in Yalong Bay, Hainan, the driver was taking us to a tourist spot. He told us straight up that we’d have to cross five mountain passes!!! But we got there in just a few minutes—it was actually pretty fast.	S
那个叫天门山99道弯	That’s called Tianmen Mountain’s 99 Bends	S
这车上背景音乐挺上头，好像是我们这边的名曲	The background music in this car is pretty catchy—it sounds like a famous song from our area	S
长白山上山的越野车真这么快	Are the off-road vehicles going up Mount Changbai really that fast?	S
某些新闻号	Some news accounts	S
想起很久以前我去桂林阳朔旅游，去兴坪码头的路上也是有一段山路，当时在大巴上也是吓得不轻	It reminds me of a trip I took to Yangshuo, Guilin, a long time ago. On the way to Xingping Pier, there was also a stretch of mountain road, and I was pretty scared on the bus back then	S
反正宁愿信其有，老子的确怕了	Anyway, I’d rather believe it’s real—I was genuinely scared	S
我也去过真的是和视频一样	I’ve been there too—it really is just like in the video.	S
这个速度肯定翻	At that speed, they’re definitely going to flip	S
我记得原视频左下角写了二倍速	I remember the original video said "2x speed" in the bottom left corner	S
阿这，哪怕是40，那也比人全速跑100米的速度快吧想想用这种速度跑下山还过弯你叫我莫怕	Oh man, even at 40 km/h, that’s still faster than a person running a 100-meter dash at full speed, right? Just think about running down a mountain at that speed and taking turns—and you’re telling me not to be scared?	S
去，这个我当时是真的坐着慌	Man, I was genuinely freaking out sitting there	S
我在南岳衡山读书，我不晕车坐着玩意都晕，下坡熄火跑	I went to school at Mount Heng in Nanhu. I don’t usually get motion sickness, but I got dizzy just sitting in that thing. We had to coast downhill with the engine off.	S
你个小私密 三无账号 还来这一套？ 啧啧啧	You little private account with no real info, pulling this stunt? Tsk, tsk, tsk	S
这个过弯方式有，山路没视频上那么险，我去承德玩的时候坐过，吓人。	That kind of cornering does exist. The mountain roads aren’t as treacherous as they look in the video, but I rode in one when I visited Chengde—it was terrifying.	S
？千米是距离单位不是速度单位	? Kilometers are a unit of distance, not speed.	S
懂了懂了，又是谣言我也信了	Got it, got it. Another rumor, and I actually believed it.	S
不要开玩笑噻。外江	Don’t joke around. Out-of-towner	S
推荐大家去长白山旅游，哪里会告诉你什么是真正的技术加胆量加运气	I recommend everyone visit Changbai Mountain. That’s where you’ll learn what true skill, guts, and luck really mean.	S
这片几年前的视频了	This video is from a few years ago.	S
但是人家就好这口	But that’s exactly what they love	S
这个技术牛逼	That’s some seriously impressive driving	S
该说不说，大部分开山路的旅游车，都贼猛	Gotta say, most tour buses driving on mountain roads are crazy aggressive	S
我是铁粉 作者赞过	I’m a die-hard fan The creator has given it a thumbs-up	S
长白山上山内段很刺激拐弯的时候感觉人都飞了	The section inside Changbai Mountain is really thrilling. When going around the curves, it feels like you're about to fly out of the seat.	S
衡山大巴真的体验过，那个胃啊，真的能晃出来	I’ve actually ridden the Hengshan bus—my stomach was about to come right out	S
黄山司机也那么来	The drivers on Huangshan are just as wild	S
第一个我看过	This is the first one I’ve seen	S
我去哈哈哈哈 好吓人	Oh my gosh, hahaha, that’s so scary	C
那就相信这个辟谣吧！ 但是我想大中国这种类似的景点，这种景区摆渡车应该不少。那种甩过去摆过来真的不是一点点摆动幅度	Well, let’s just believe this debunking then! But I think in a country as big as China, there are probably plenty of similar scenic spots with shuttle buses like this. The way they lurch back and forth—the swaying is really intense.	C
下面就是官方号的新闻啊！	Here’s the news from the official account!	C
刚刚刷到，感觉场景哪里见过，果然是衡山，领教过	Just came across this—the scene looked familiar, and sure enough, it’s Hengshan. I’ve experienced it firsthand.	C
这路40码就差不多有这效果了！何况还是大巴车	This road looks like that even at 40 km/h! Let alone a tour bus	C
本来我也不信的，直到我去三清山，有几个弯把我人都吓傻了	I didn’t believe it either, until I went to Mount Sanqing—a few of those turns scared the living daylights out of me	C
真心怕这样的	I’m genuinely terrified of this	C
我做过这样的车	I’ve ridden on buses like that before	C
晚上坐的泰山的登山大巴，不快但依旧很吓人	I took the Mount Tai hiking bus at night—it wasn’t fast, but it was still terrifying	C
说句实在话，去衡山坐个大巴，那个体验是一绝的	To be honest, taking a bus to Mount Heng is an experience like no other	C
这不是伊吕波坂吗	Isn’t this the Yulübo Slope?	C
自媒体是真能编啊	Social media really knows how to spin a story	C
有幸坐过衡山大巴，现在想想都还孕吐	I was lucky enough to ride the Hengshan bus—just thinking about it now makes me feel queasy	C
不更新了，但很活跃	I’m not posting anymore, but I’m still active	C
对，我当时就在车上，你都吓尿了。我可以证明	Yeah, I was on that bus with you—you were so scared you almost peed yourself. I can vouch for that.	C
司机牛逼	The driver was awesome	C
为了博取眼球 真是都不注意事实	They’ll do anything for clicks—they don’t even care about the facts	C
营销号害人	Marketing accounts are harmful	C
虽然但是 还是要注意安全	Still, you should always be careful	C
这种路30-40也挺可怕的	Even going 30–40 mph on a road like that is pretty scary	C
沙发	First comment	C
这是真的	That’s true	C
昆明野生动物园也是这样，吓死人了	Kunming Wildlife Park is the same way—it’s terrifying	C
所以应该管管了	So they really need to do something about this	C
对	Right	C
可以看得出当时司机也是挺六的。	You can tell the driver was pretty cool back then.	C
实在不行的话，不如来龙胜适应适应	If all else fails, why not come to Longsheng to get acclimated?	C
湖北除了十堰，那还有山啊	Besides Shiyan, Hubei has mountains too	C
第一个已经被带偏了	The first one has already been misled.	C
是30到40千米，不是30到40迈，辟谣也要讲究严谨细致	It’s 30 to 40 kilometers, not 30 to 40 miles—debunking rumors requires precision and attention to detail	C
不是真的为什么有这个视频	If it’s not true, why is there this video?	C
人民公安大学03届全部牺牲是真的假的可以查查么	Is it true that the entire Class of 2003 from the People’s Public Security University was killed in action? Can this be verified?	C
就算是一倍速，也会吓得嗷嗷的，都是弯弯	Even at normal speed, it’d be terrifying—it’s all twists and turns	C
19年去黄山玩，差点把我早饭晃出来	I went to Huangshan in 2019 and it almost made me throw up my breakfast	C
粤语版更搞笑	The Cantonese version is even funnier	C
不算谣言吧	I don’t think it’s a rumor	C
日照九仙山的盘山路，确实很刺激	The winding mountain road at Jiuxianshan in Rizhao is definitely thrilling	C
为了KPI	For the sake of KPIs	C
直接封号啊	Just ban the account	C
戳 没底线	Click—no boundaries	C
有宝马来的吗	Did any BMWs show up?	C
9494真相原来是这样	So that’s the real story behind 9494	C
我是衡山的	I’m from Hengshan	C
云台山就这样	Is this how it is at Yuntai Mountain?	C
衡山当地政府不能管管么？	Can't the local government in Hengshan do something about this?	I
我自己查也是没有正经公告全是自媒体这帮东西太恶毒了	I checked myself and found no official announcement—it’s all just social media. These people are so malicious.	C
为啥这个视频没有赞？	Why doesn’t this video have any likes?	C
一看就知道是加速的	You can tell at a glance that it’s been sped up	C
你跟人说车速说30-40千米？	Are you telling people the speed was 30–40 km/h?	C
现在到底什么是真的	What on earth is true these days?	C
假的哈 不要信	It’s fake. Don’t believe it.	C
我亲历过找了半天魂	I’ve been through this myself—it took me ages to get my bearings	C
本来我是不信的，去年去了一次湖北，信了	I didn’t believe it at first, but after a trip to Hubei last year, I was convinced	C
你去长白山看看，再说	Go check out Changbai Mountain for yourself, then tell me	C
原来是假的害得我那么相信	So it was all a hoax—and I actually believed it	C
熟能生巧	Practice makes perfect	C
天门山摆渡车就这样啊 两车会车才叫牛逼	So that’s how the shuttle buses work at Tianmen Mountain. It’s only impressive when two buses pass each other.	C
我们这就有这样的，过弯不减速的大公交，不过只有一个270度左右的弯。	We have buses like that here too—big buses that don’t slow down on turns, though ours only have a curve of about 270 degrees.	C
泰山也差不多	Mount Tai is pretty much the same.	C
以前爬龟蒙山的时候有一次活动是买门票能坐一次上山的车，那个车就和这个一样，甚至有的地方将近360°的弯连车速都不减，做的可嗨了	Back when I was hiking Guimeng Mountain, there was an event where buying a ticket got you one ride up the mountain. That bus was just like this one—in some spots, it even took nearly 360-degree turns without slowing down at all. It was a wild ride.	C
好多景点司机都这样	Drivers at a lot of tourist spots do this	C
已拉黑	Blocked	C
贵州绥阳一些地方才是过山车大巴，刺激	Some areas in Suiyang, Guizhou, have real roller-coaster buses—that’s thrilling.	C
去三亚体验过一回，我觉得要不是因为有弯就起飞了	I tried it once in Sanya, and I think if it weren’t for the curves, I would’ve flown right out of the seat	C
我去的时候上山几分钟就吐了	I threw up just a few minutes into the ride up the mountain	C
视频中的那些说话声音可能是后面配上去的	The voices in the video might have been added later	C
虽然没有视频那么夸张，但是也大差不差？	It wasn’t quite as dramatic as in the video, but it was pretty close, right?	C
这个是第二次配音的版本了。	This is the version with the second round of voice-over.	C
避暑山庄的也这么开	They drive just like that at the Summer Resort too.	C
天门山中巴，我坐过！车技太牛了	I’ve ridden the minibus at Tianmen Mountain! The driver’s skills are incredible.	C
太假了吧	That’s way too fake	C
但凡慢一点就直接下去了	If they’d gone even a little slower, we’d have gone right off the road	C
欢迎来我吉林大长白山主峰体验二十分钟急转弯	Come to the main peak of Changbai Mountain in Jilin to experience 20 minutes of sharp turns	C
去庐山感受下	Go to Lushan and see for yourself	C
听说那的司机都是退伍的	I heard the drivers there are all ex-military.	C
我坐过，确实会晕车	I’ve ridden in one before, and I do get motion sickness	C
视频加速了	The video is sped up	C
我做过一次，是温州某个动物园上山公交，给我吓够呛	I’ve done it once—it was a bus going up the hill to a zoo in Wenzhou, and it really scared the hell out of me	C
我没在杠啊，一开始确实是我没有表述清楚我承认啊	I’m not arguing—I admit I didn’t explain myself clearly at first	C
你来试试张家界冒黑烟的摆渡车嘛	Why don’t you try the smoke-belching shuttle bus in Zhangjiajie?	C
可怕	Terrifying	C
那不刺激了，不去	That sounds too intense—I’m not going	C
天姥山	Tianmu Mountain	S
我那时候坐公交车，公交车师傅漂移了怎么办？	What if the bus driver starts drifting while I’m on the bus?	S
这是倍速的问题吗	Is this a speed issue?	R
666666	666666	S
你就这粉丝量，就这热度，辟谣也不行啊实在不行跟自己的公司联系联系	With your follower count and popularity, debunking rumors just won’t cut it. If all else fails, try reaching out to your own company.	S
自媒体后台配	Self-media backend settings	S
现在不知道，10年前我做过一次，真差不多，	I don’t know about now, but I did it once 10 years ago, and it was pretty much the same.	S
看来很多网友没在云南待过	Looks like a lot of netizens haven’t been to Yunnan	S
这真的要晕车的，上衡山坐车，差点吐了，下山我是走下来的	If you’re prone to motion sickness, taking the bus up Hengshan Mountain almost made me throw up—I walked all the way down.	S
我在泰山坐到中天门的车也是这样 特别过瘾	I had the same experience on the bus to Zhongtianmen on Mount Tai. It was a real thrill.	S
上铐子才行	You’ve gotta buckle up	S
无语	Speechless	S
我真的很好奇山路公交车司机那个技术是不是F1退役	I’m really curious if that mountain bus driver’s skills are on par with a retired F1 driver	S
这个我刷到了，一眼假，配的音	I came across this—it looks fake at first glance, and the voiceover...	S
人家开这路多少年了	They’ve been driving this route for years.	S
第一个是不是上峨眉山的？做过门口那个位置差点没吓死！	Is the first one the one going up Mount Emei? I sat in that spot by the entrance once and it nearly scared the life out of me!	S
是不是那个天子山	Is that Tianzi Mountain?	S
如果没去过呢	What if I’ve never been there?	S
这个车子我在黄山坐过	I’ve ridden in a car like this on Mount Huang	S
长白山的比这个厉害多了	The one at Changbai Mountain is way more intense than this	S
声音不是这个视频的	The sound isn’t from this video	S
再怎么加速也照样很nb啊	It’s still pretty awesome no matter how much you accelerate	S
大哥你确定我们避暑山庄里有山有这种山道？	Bro, are you sure we have mountains and mountain roads like this in our summer resort?	S
三四十迈也很快了吧	Thirty or forty miles per hour is pretty fast, right?	S
这有啥的，还至于发个辟谣？？	What’s the big deal? Is it really worth posting a debunking?	R
你喊的越大声，我开的越快嘿嘿！	The louder you yell, the faster I’ll drive, hehe!	S
这个音频我好像在前几年也听过	I feel like I’ve heard this audio a few years ago	R
不是公交，也不是去的武汉，是随州，有山的，小山	It’s not a bus, and we’re not going to Wuhan—it’s Suizhou. There are hills there, small ones.	S
我不是说什么什么，我只是说我坐过而已（没关系）	I’m not saying anything in particular—I’m just saying I’ve ridden it before (it’s fine).	S
我去一个景区下山的摆渡车一人50一开始还觉得挺亏结果就景区那种四面透风的观光车居然能开50迈绝对是赚了太刺激了	I took a shuttle down from a scenic area—50 yuan per person. At first I thought it was a rip-off, but then that open-air sightseeing bus actually hit 50 mph. Totally worth it—way too thrilling!	S
原视频有这个配音吗？	Did the original video have this voiceover?	I
你只说了千米	You only mentioned kilometers	I
多半是配音吸引流量的	It’s probably just voice-over to attract views	I
我去天池时都感觉随时可能死在那里	When I went to Tianchi, I felt like I could die there at any moment	I
别辟谣了 虽然是有加速 但是去坐过就知道 是真特么吓人	Stop spreading rumors. Sure, it does accelerate, but if you’ve ridden it, you’d know— it’s genuinely terrifying.	I
你说的是武汉公交吧那确实骚快	You’re talking about the Wuhan buses, right? Those are definitely crazy fast.	I
据说原视频是国外的，声音是后来配的	Apparently the original video is from overseas, and the voiceover was added later	I
我有一次去海南的呀诺达，下山直接把我吓哭了。10年前	I went to Yanoda in Hainan once, and the ride down the mountain scared me to tears. That was 10 years ago.	I
这路开30多迈也很刺激啊，我是肯定不敢开这么快	Driving that road at over 30 mph is thrilling enough—I definitely wouldn’t dare go that fast.	I
一般人开不了这东西	Most people couldn’t handle this thing	I
同意 给我甩迷糊了	Agreed—it totally threw me off.	I
重庆人民表示就算加速了，这玩意也真很一般	People from Chongqing say that even if you step on the gas, this thing is really nothing special	I
吵吵闹闹的人给我滚下车	All you noisy people, get off the ride!	I
我当时还傻乎乎的坐第一排，差点没吓死我，我说这帮人怎么都往后排窜	I was sitting in the front row like an idiot—it nearly scared the life out of me. I was wondering why everyone was scrambling to the back seats	I
服了	I give up	I
建议你看看你原来在说什么	You should go back and read what you were saying	I
现在的新闻自媒体都没法看。不是谣言 就是掐头去尾的视频。	Today’s news and social media are unwatchable. It’s either rumors or videos with the beginning and end cut out.	I
我有幸坐过差不多这样下面就是悬崖上车就发塑料袋给我们吐的	I’ve had the “pleasure” of riding in something like this—it’s a cliff right below. As soon as we got on, they handed out plastic bags for us to vomit into.	I
可以看看我第一个视频，九华山的	You can check out my first video—the one from Jiuhua Mountain.	I
看着我都晕车了 ，想吐了	Just watching it makes me feel car sick—I feel like throwing up	I
我这不是省着说嘛…	I’m actually being gentle here…	I
司机：“晚刹车技术”	Driver: “Late braking technique”	I
这确实是真的，你如果去过白云区就不会说是假的了	This is absolutely true—if you’ve ever been to Baiyun District, you’d know it’s no joke.	I
盘山公路..不一直这个样子啊	Mountain roads... aren't they always like this?	I
好离谱	That’s insane	I
三清山好像是400个湾，也不知道导游说的我记得对不对，好多年了	I think Mount Sanqing has 400 bends—not sure if I remember the tour guide’s explanation correctly; it’s been so many years	I
拓海来了，也得下去翻两个滚	Taku is here—he’ll have to roll down the hill a couple of times too.	I
警方都发通告了 平台能干嘛 你看看这个账号有那么多流量吗 受到关注的事 都上过热榜第一 官媒说话不比平台好使多了 平台做的就是怎么处理违规账号	The police have already issued a notice. What can the platform do? Look at this account—does it even have that much traffic? When something gets attention, it’s made it to the top of the trending list. Official media has way more clout than the platform. All the platform does is handle accounts that violate the rules.	I
牙刷好黑人	That toothbrush is so dirty	I
黄山司机也这样，那次我们车上有人东西掉了，没人敢去捡	Drivers in Huangshan are the same. That time, someone dropped something on our bus, and no one dared to pick it up	I
这样操作大巴早就取消营业资格了，不爱用脑的人才会相信。	Operating a bus like that would’ve gotten them their license revoked ages ago. Only people who don’t use their brains would believe that.	I
香港那里的双层大巴下山更刺激，在上层的最前排，根本看不到栏杆	The double-decker buses in Hong Kong are even more thrilling going downhill. If you’re in the front row of the upper deck, you can’t even see the guardrails	I
我居然又又又又信了	I actually fell for it again and again and again	I
而且里面的背景音是用的一个在沙漠里开越野车的视频声音	Plus, the background sound is from a video of someone driving an off-road vehicle in the desert	I
师傅：主演是我见过最拉的	Driver: The lead actor is the worst I’ve ever seen.	I
不实梵净山欢迎您	"Welcome to the Fake Mount Fanjing"	I
去张家界那次也是一车人噤若寒蝉	On that trip to Zhangjiajie, the whole bus was deathly silent	I
莫怕？上次去就见一辆车开沟里去了	Don’t be afraid? Last time I went, I saw a car drive right into a ditch	I
…说实话真的很吓人	…To be honest, it’s really scary	I
我去过衡山没那么恐怖	I’ve been to Hengshan—it wasn’t nearly as scary	I
虽然他开的不快，但是上山的师傅开的确实让人害怕	Even though he wasn’t driving fast, the driver taking us up the mountain was definitely scary	I
前排先去想个骚话，如果没有回来证明我没了	I’m going to go come up with a dirty joke first. If I don’t come back, it means I’m gone	I
几年前的图一乐视频都给翻出来，都是哪些自媒体发的啊，没活可以不发	They’re digging up old “for laughs” videos from years ago—who’s posting this stuff? If you’ve got nothing better to do, just post it	I
那些景区的驾驶员真的很猛啊我去五莲山的时候那司机就把一车人吓得不要不要的	Those scenic area drivers are really reckless. When I went to Wulian Mountain, the driver scared the whole bus full of people out of their wits	I
连缉毒科都没有，可不是全部没了吗	There isn’t even a narcotics squad—does that mean they’re all gone?	I
还好我去了，不然就被骗了	Good thing I went—otherwise I would’ve been scammed	I
本地人吃到本地瓜	Locals get the inside scoop	I
有请成都朋友出来聊聊	Any friends from Chengdu want to chime in?	I
踩刹车踩刹车，我下去我下去！N年前不知道哪条视频的配音	"Hit the brakes, hit the brakes! I'm getting off, I'm getting off!"—voiceover from some video from years ago	I
回开车的男性司机都知道这样是拐不过来的相信的9成是女性还有没开过车的人	Any male driver knows you can’t make that turn. 90% of the people who believe this are women or people who’ve never driven	I
花果山的不就这样吗	Isn’t that just how it is on Mount Huaguo?	I
我就想晓得，造谣传谣的抓没有	I just want to know—have the rumor-mongers been caught yet?	I
我吐你一车上	I’m gonna puke all over your car	I
就是了，老吓人了	Exactly, it’s so scary	I
可我真的坐过60迈的……	But I’ve actually ridden in one going 60 mph…	I
视频明显加速了。。。竟然有人信	The video is clearly sped up... and people actually believe it	I
司机：不好意思，刹车坏了	Driver: Sorry, my brakes are broken	I
哇，摇匀了耶	Wow, it’s all mixed up now	I
不说了去过木兰山，真的把人甩出去了	Enough said—I’ve been to Mulan Mountain, and it really flung people out	I
这不黄渤声音么	Isn’t that Huang Bo’s voice?	I
主要是音频好笑	It’s mostly the audio that’s funny	I
我也是，真受不了，弯太多了，下车就恶心了	Me too. I can’t take it—there are too many turns. I felt sick as soon as I got out of the car	I
操，这是你抖音责任，，，	Damn, this is all TikTok’s fault...	I
之前有看到一个不知道是广东的还是香港的大巴，也就比这个慢一丢丢，但是车上乘客的语速是正常的。不知道是怎么个事	I saw a video before—not sure if it was from Guangdong or Hong Kong—of a bus that was just a tiny bit slower than this one, but the passengers were speaking at a normal pace. I have no idea what’s going on.	I
这不怪你抖音不封号	It’s not your fault that Douyin hasn’t banned the account	I
太可怕了 实在是	It’s just too scary	I
不是师傅的问题，这种车，这种路就是这样的	It’s not the driver’s fault. This kind of bus on this kind of road is just like that.	I
承德避暑山庄也差不多	The Summer Palace in Chengde is pretty much the same	I
我当时就评论说视频加速了，不知道为什么还有傻子会信	I commented right away that the video was sped up, but I don’t know why some people still fell for it	I
天门山：就这？？？	Tianmen Mountain: Is that it???	I
你点开更多内容看看，我确实也承认了我这个省着说的错误了	Click on “See More” and take a look—I’ve actually admitted my mistake for downplaying it	I
坐过坐过直接想吐头晕完	I’ve ridden it before—it made me want to throw up and gave me a headache.	I
这个视频我居然刷到过	I actually came across this video	I
去了九华山就知道其实没加速	Once you’ve been to Jiuhua Mountain, you’ll know it wasn’t sped up at all	I
人家是日本一個下山	They’re just going downhill in Japan	I
抖音自媒体	TikTok content creator	I
不是，我去坐过一次，差点没把我整吐了，司机转弯的速度是真快，绝对没视频的快	No, I’ve ridden it once, and it almost made me throw up. The driver takes the turns really fast—definitely not as fast as in the video	I
河南焦作叠彩洞就是这么开车的，认你喊叫他们都自顾自的开	That’s exactly how they drive at Diecai Cave in Jiaozuo, Henan—they just keep driving regardless of how much you yell	I
那你说一下 他们哪些话是谣言 哪些话要是真的呢 你让人家怎么查 查了这个之后呢 跟你想的不一样 你又不相信 然后再来一句 不愧是抖音	So tell me, which parts are rumors and which are true? How are they supposed to verify this? And even if they do, if the results don’t match what you expected, you won’t believe them anyway. Then you’ll just say, “Typical Douyin.”	I
还有像你说的 公安都辟谣了 不信 哎 非得抖音来辟是吗？ 不愧是抖音辟谣平台	And like you said, even the police have debunked the rumors, but you don’t believe them. Sigh, do you really need Douyin to debunk them? Just like the Douyin rumor-busting platform	I
你要是座过山西的车，走盘山公路你就知道，司机师傅真的牛啊。	If you’ve ever ridden in a car in Shanxi and driven on winding mountain roads, you’d know—those drivers are seriously amazing.	I
张家界的才叫恐怖	Zhangjiajie’s roads are the real nightmare.	I
我去那天也是大雾，看不到外面，司机还开得很快，一个弯接一个弯飘移，差点吐了。下山是到邺候书院下车，然后走下去的	It was foggy the day I went too—I couldn’t see a thing outside, but the driver was still going really fast, drifting through one curve after another. I almost threw up. On the way down, we got off at Yehou Academy and walked the rest of the way.	I
可是九华山司机真的开80	But the drivers on Jiuhua Mountain really do go 80 km/h	I
这不是很正常的嘛四川盘山公路不就这样嘛	Isn’t that pretty normal? Isn’t that how it is on Sichuan’s mountain roads?	I
3倍速就慢了吗？我过一个弯得花一分钟	Is 3x speed considered slow? It takes me a whole minute to get through a single turn.	I
我去承德做的观光大巴车都要吓死了	I was nearly scared to death on the sightseeing bus in Chengde	I
人家每天跑同一条山路，比你晚上起床去厕所的路都熟。	They drive the same mountain road every day—they know it better than you know the path to the bathroom when you get up at night.	I
全都是四川观察开的好头，为了流量，连真实性就不顾了	It’s all thanks to Sichuan Observation setting the tone—they’ll sacrifice accuracy just for views	I
其他景区没去过，但是长白山西坡的你可以去感受下	I haven’t been to other scenic areas, but you should check out the west slope of Mount Changbai.	I
那车根本就不快，我坐过，他纯属为了博眼球加了二倍速	That bus isn’t fast at all. I’ve ridden it—they just cranked it up to 2x speed purely for clicks.	I
峨眉山的中巴师傅我从不晕车的都给我甩吐了	The minibus driver on Mount Emei made even me—someone who never gets motion sickness—throw up	I
我雅鲁藏布江大峡谷司机不服	My driver in the Yarlung Tsangpo Grand Canyon isn’t having any of that.	I
但是我们当时去拉萨玩，那司机开的就是这种感觉，我看的心惊胆战的。	But when we went to Lhasa, that driver drove exactly like that—I was terrified the whole time.	I
怪我怪我没有表述清楚，就说了个千米，没说时速30千米	It’s my fault—I didn’t explain myself clearly. I just said “kilometers” without specifying “30 kilometers per hour.”	I
加不加时速两个字完全就是两个不同的计量单位	Whether you add “per hour” or not makes a world of difference—they’re completely different units of measurement.	I
别的不知道，张家界是这个操作，人都要吓死！本人经历！	I don’t know about other places, but in Zhangjiajie, they do exactly this—it’s enough to scare the living daylights out of you! Personal experience!	I
其实衡山大巴真是这样的，我去旅游碰大雾天。车上所有人除了司机下车全吐了	Actually, the Hengshan buses really are like that. I went on a tour during a foggy day. Everyone on the bus except the driver got off and threw up.	I
你可以去长白山去看看，卧槽吓得我这名老司机嗷嗷叫啊，轮胎摩擦地面的尖叫声啊	You should go check out Changbai Mountain. Holy crap, it scared even this veteran driver like crazy—the screeching sound of the tires on the road was insane.	I
反正会晕会吐	You’ll definitely get dizzy and throw up	I
去长白山！内个就是从车左边瞬移到右边	Go to Changbai Mountain! It’s like getting teleported from the left side of the bus to the right in an instant.	I
我第一次去四川巴中那边山区，坐吐了。左面山、右面崖，云雾缭绕，跟本看不到路，司机左一把右一把就过去一个弯，心脏病出来了。	The first time I went to the mountainous area near Bazhong, Sichuan, I got so sick I threw up. Mountains on the left, cliffs on the right, shrouded in fog—you couldn’t see the road at all. The driver would swerve left and right through each bend, and it gave me a heart attack.	I
十多年了，那年在天目山，本来头一天晚上就没睡好，小巴司机给我甩的下车后十分钟没起来	It’s been over a decade now. That year on Tianmu Mountain, I hadn’t slept well the night before, and the minibus driver threw me off the bus—I didn’t get up for ten minutes after he dropped me off.	I
不，我在梅州市坐过这种，不过司机师傅速度控制在50到60左右	No, I’ve ridden in one of those in Meizhou, but the driver kept the speed between 50 and 60 km/h.	I
时速多少千米，难道不是在说速度是吧？然后你该不会就是说光年是时间单位而不是长度单位的这群人吧	How many kilometers per hour? Aren’t we talking about speed here? And you’re not one of those people who think a light-year is a unit of time rather than a unit of length, are you?	I
我本地的，我去一次再不去了，坐车整吐了，还赔小姐姐一双鞋子	I’m from around here. I went once and never again—I threw up the whole ride and even had to pay for the young lady’s shoes.	I
之前在十一二月份的时候在宿舍看到了蚊子，然后上网查了查，听说是有科学家发明了冬天蚊子，然后发明这个冬天蚊子的科学家被抓了。其实有点点不大相信，是真的吗？	Back in November or December, I saw a mosquito in my dorm. I looked it up online and heard that some scientist invented "winter mosquitoes," and that scientist was arrested. I’m actually a bit skeptical—is that true?	I
怕什么重庆出租车不都是那么弯弯绕绕开的	What’s there to be afraid of? Don’t all Chongqing taxis take those winding, roundabout routes?	I
这视频一看就有加速。想不通为啥一群人信。。。上网不要脑子么。。。	This video is clearly sped up. I can’t figure out why so many people believe it… Do you not use your brain when you’re online?	I
我做过真实速度的，只不过没在衡山，司机下坡一脚刹车都没碰，当时我突然再想，公交车为啥没安全带？	I’ve experienced real-life speeds like that, though not on Hengshan Road. The driver didn’t even touch the brakes going downhill. It suddenly made me wonder: why don’t buses have seatbelts?	I
我记得去九华山，把我吓的，就怕车子失控	I remember going to Jiuhua Mountain—it scared the hell out of me. I was just afraid the car would lose control.	I
谣言起于抖音平台 为什么不需要抖音平台辟谣？ 平台有平台的义务 不需要教化所有傻子 但这是平台该做的事情 你讲话毫无逻辑 认知极低 一边玩去吧	The rumor started on Douyin. Why doesn’t Douyin need to debunk it? The platform has a responsibility. It doesn’t need to educate every fool, but this is something the platform should do. Your argument makes no sense. Your understanding is extremely low. Go play somewhere else.	I
长白山大巴，没给我吓吐了。真是不减速啊	That Changbai Mountain bus ride nearly made me throw up. They really didn’t slow down at all.	I
去张家界那车司机就是开的嗖嗖的。	The driver on that trip to Zhangjiajie was flying.	I
湖南司机开车是不是就这样	Is this how drivers in Hunan drive?	I
“迈”字一词是舶来词，英里的音译，一英里等于1.6千米，所说时速多少千米这个说法完全没问题	The word “mile” is a loanword, a phonetic translation of “mile.” One mile equals 1.6 kilometers, so stating the speed in kilometers per hour is perfectly fine.	I
有人给视频加速了再配个音为了流量，官方你都不信你去信些乱七八糟的东西。	Someone sped up the video and added a voiceover just for views. You don’t trust the official sources, yet you believe all this nonsense.	I
麻烦审核一下子行吗？你这审核审核的是啥呢？你感觉好不好看是吗？	Could you please review this? What exactly are you reviewing here? Is it just based on whether you think it looks good or not?	I
我去天门山司机也是这么开除了略晕没啥，有些老头子老太婆就喜欢作死明明扛不住	I went to Tianmen Mountain, and the driver drove just like that. I felt a little dizzy, but it’s no big deal. Some old folks just love to take risks even though they clearly can’t handle it.	I
哎呀，这车速也太快了，简直吓死个人！我这小心脏都快受不了啦！	Oh my gosh, this speed is way too fast—it’s absolutely terrifying! My heart can barely take it!	I
你这车速开得太吓人了！我感觉自己都快飞出去了，赶紧减速吧！	You’re driving way too fast! I feel like I’m about to fly out of the car—slow down, please!	I
我从来没坐过这么快的车，太刺激了！	I’ve never ridden in a car this fast before—it’s so thrilling!	C
你这车速也太快了，我感觉随时都可能出事，能不能慢点开啊！	You’re driving way too fast. I feel like an accident could happen at any moment. Can you please slow down?	I
这车速也太吓人了！我感觉自己就像在坐过山车一样，太刺激了！	This speed is terrifying! I feel like I’m on a roller coaster—it’s so thrilling!	I
我感觉自己都快被甩出去了，尤其还是在这种山上转弯处，赶紧减速吧！	I feel like I’m about to get thrown out, especially on a mountain curve like this—please slow down!	I
我感觉自己都快被吹飞了，太吓人	I feel like I’m about to be blown away—this is terrifying!	I
能不能慢点开啊！	Can you please slow down a bit?!	I
这车道、这车速都快被吓尿了，太刺激了！	This lane and this speed are making me pee my pants—it’s way too intense!	I
能不能对别人生命负责一些？	Can you please be more responsible for other people’s lives?	S
